# Supplementary material for: HIV-1 and HIV-2 exhibit similar mutation frequencies and spectra in the absence of G-to-A hypermutation
Source: Retrovirology. 2015 Jul 10;12:60. doi: 10.1186/s12977-015-0180-6 (PMC4496919; doi:10.1186/s12977-015-0180-6)
Supplement: Additional file 1: — Table S1. Quantification of plasmid carryover from virus production. The levels of HIV-1 or HIV-2 plasmids from transfections remaining in genomic DNA samples were determined using quantitative PCR-based approaches. [file 12977_2015_180_MOESM1_ESM.xlsx]

## Sheet: Table S1
Table S1. Quantification of plasmid carryover from virus production.a
Sample	AmpR Copy Number		Proviral Copy Number		Plasmid Carryover (Method #1)	Plasmid Carryover (Method #2)
	Mean	SD	Mean	SD
HIV-1	17.5681	10.6822	9590.45	1657	0.00183183	0.00205606
HIV-1 Heat-Treated	16.836	3.00861	19.7185	1.69524	N/A	N/A
HIV-2	164.889	11.5562	5834.65	497.371	0.0282602	0.014232
HIV-2 Heat-Treated	50.1492	11.9979	83.0385	27.9334	N/A	N/A
a. The level of residual HIV-1 or HIV-2 plasmid in genomic DNA samples was quantified by two different approaches. First, the ampicillin resistance gene (AmpR) copy number was determined by qPCR and divided by the proviral copy number (determined using the HSA Illumina amplicon) in the same samples (Method #1). Second, infections were performed with equal amounts of heat-treated, non-infectious v…
