# Supplementary material for: HIV-1 and HIV-2 exhibit similar mutation frequencies and spectra in the absence of G-to-A hypermutation
Source: Retrovirology. 2015 Jul 10;12:60. doi: 10.1186/s12977-015-0180-6 (PMC4496919; doi:10.1186/s12977-015-0180-6)
Supplement: Additional file 2: — Table S2. Output of 2 × 150 Illumina sequencing of HIV-1 and HIV-2 after data processing. For each sample, the numbers of read pairs before and after quality filtering are indicated, both grouped across all amplicons and separated by amplicon. [file 12977_2015_180_MOESM2_ESM.xlsx]

## Sheet: Table S2
Table S2. Output of 2×150 Illumina sequencing of HIV-1 and HIV-2 after data processing.
Samplea	Read Pairsb	Unmapped Read Pairsc		Read Pairs Failing Quality Filtersd		Final Read Pairse		Final Read Pairs (Gag)	Final Read Pairs (Vif)	Final Read Pairs (HSA)	Final Read Pairs (EGFP-1)	Final Read Pairs (EGFP-2)
		Count	Percent	Count	Percent	Count	Percent
HIV-1 #1	433849	9067	0.020899	25524	0.0588315	399258	0.920269	64198	111058	82965	72407	68630
HIV-1 #2	444032	11072	0.0249351	27846	0.0627117	405114	0.912353	81439	106509	85756	67432	63978
HIV-1 #3	443351	8764	0.0197676	34244	0.077239	400343	0.902993	70342	84603	86894	83708	74796
HIV-1 Total	1321232	28903	0.0218758	87614	0.0663124	1204715	0.911812	215979	302170	255615	223547	207404
HIV-1 Average	440411	9634.33	0.0218758	29204.7	0.0663124	401572	0.911812	71993	100723	85205	74515.7	69134.7
HIV-2#1	468812	3031	0.00646528	31043	0.0662163	434738	0.927318	82487	84573	87932	97464	82282
HIV-2 #2	388866	8915	0.0229256	34472	0.0886475	345479	0.888427	62419	81187	72392	69339	60142
HIV-2 #3	394361	12418	0.0314889	28414	0.0720507	353529	0.89646	75173	60348	76225	81704	60079
HIV-2 Total	1252039	24364	0.0194595	93929	0.0750208	1133746	0.90552	220079	226108	236549	248507	202503
HIV-2 Average	417346	8121.33	0.0194595	31309.7	0.0750208	377915	0.90552	73359.7	75369.3	78849.7	82835.7	67501
HIV-1 Plasmid Control #1	473181	1367	0.00288896	26722	0.0564731	445092	0.940638	80227	103972	83021	87199	90673
HIV-1 Plasmid Control #2	493510	2891	0.00585804	29303	0.0593767	461316	0.934765	87279	107970	85870	90027	90170
HIV-1 Plasmid Control #3	446576	2570	0.0057549	25218	0.0564697	418788	0.937775	85177	87723	87658	80729	77501
HIV-1 Plasmid Control Total	1413267	6828	0.00483136	81243	0.057486	1325196	0.937683	252683	299665	256549	257955	258344
HIV-1 Plasmid Control Average	471089	2276	0.00483136	27081	0.057486	441732	0.937683	84227.7	99888.3	85516.3	85985	86114.7
HIV-2 Plasmid Control #1	450507	3665	0.00813528	32240	0.0715638	414602	0.920301	80774	74973	93092	76190	89573
HIV-2 Plasmid Control #2	375346	5709	0.01521	27618	0.0735801	342019	0.91121	58771	70188	70189	71546	71325
HIV-2 Plasmid Control #3	356661	6533	0.0183171	31475	0.0882491	318653	0.893434	69124	64958	46242	69671	68658
HIV-2 Plasmid Control Total	1182514	15907	0.0134518	91333	0.0772363	1075274	0.909312	208669	210119	209523	217407	229556
HIV-2 Plasmid Control Average	394171	5302.33	0.0134518	30444.3	0.0772363	358425	0.909312	69556.3	70039.7	69841	72469	76518.7
a. Samples numbers (#1-3) refer to experimental replicates representing independent transfections and infections. The compiled (i.e. total) and average data are also indicated.
b. Read pairs that contain perfectly matching barcodes for the indicated sample but do not necessarily map to the appropriate reference sequence or pass quality filters.
c. Read pairs that do not map to the target regions of the appropriate reference sequence.
d. Read pairs that failed to pass a set of strigent filters designed to exclude low-quality reads (see Methods).
e. Final read pairs that were subject to mutational analysis, combined across amplicons or (in later columns) split across amplicons.
