# Supplementary material for: HIV-1 and HIV-2 exhibit similar mutation frequencies and spectra in the absence of G-to-A hypermutation
Source: Retrovirology. 2015 Jul 10;12:60. doi: 10.1186/s12977-015-0180-6 (PMC4496919; doi:10.1186/s12977-015-0180-6)
Supplement: Additional file 3: — Dataset S1. HIV-1 and HIV-2 mutation frequencies determined by Illumina sequencing. For each sample, this dataset lists the numbers of reference bases, mutations, mutation frequencies, and relative percentages of many different mutational types. The data is shown both grouped across all amplicons and separated by amplicon (as different tabs within the spreadsheet). [file 12977_2015_180_MOESM3_ESM.xlsx]

## Sheet: All Amplicons
Dataset S1. HIV-1 and HIV-2 mutation frequencies determined by Illumina sequencing.a
Sampleb	Total Final Read Pairsc	Total Reference Bases	Total Mutations		Substitutions			Transitions			Transversions			G-to-A			A-to-G			C-to-T			T-to-C			C-to-A			A-to-C			G-to-T			T-to-G			G-to-C			C-to-G			A-to-T			T-to-A
			Count	Frequency	Count	Frequency	Percent	Count	Frequency	Percent	Count	Frequency	Percent	Count	Frequency	Percent	Count	Frequency	Percent	Count	Frequency	Percent	Count	Frequency	Percent	Count	Frequency	Percent	Count	Frequency	Percent	Count	Frequency	Percent	Count	Frequency	Percent	Count	Frequency	Percent	Count	Frequency	Percent	Count	Frequency	Percent	Count	Frequency	Percent
HIV-1 #1	399258	42030783	30373	0.000723	29593	0.000704	0.97432	25655	0.00061	0.84466	3938	9.37e-05	0.12965	20349	0.000484	0.66997	2000	4.76e-05	0.06585	1969	4.68e-05	0.06483	1337	3.18e-05	0.04402	896	2.13e-05	0.0295	233	5.54e-06	0.00767	539	1.28e-05	0.01775	196	4.66e-06	0.00645	434	1.03e-05	0.01429	447	1.06e-05	0.01472	534	1.27e-05	0.01758	659	1.57e-05	0.0217
HIV-1 #2	405114	42968602	28049	0.000653	27223	0.000634	0.97055	23232	0.000541	0.82826	3991	9.29e-05	0.14229	18035	0.00042	0.64298	1993	4.64e-05	0.07105	1817	4.23e-05	0.06478	1387	3.23e-05	0.04945	917	2.13e-05	0.03269	249	5.79e-06	0.00888	584	1.36e-05	0.02082	198	4.61e-06	0.00706	447	1.04e-05	0.01594	416	9.68e-06	0.01483	526	1.22e-05	0.01875	654	1.52e-05	0.02332
HIV-1 #3	400343	41847135	29445	0.000704	28631	0.000684	0.97236	24719	0.000591	0.8395	3912	9.35e-05	0.13286	19642	0.000469	0.66707	1893	4.52e-05	0.06429	1921	4.59e-05	0.06524	1263	3.02e-05	0.04289	862	2.06e-05	0.02927	240	5.74e-06	0.00815	502	1.2e-05	0.01705	199	4.76e-06	0.00676	476	1.14e-05	0.01617	453	1.08e-05	0.01538	525	1.25e-05	0.01783	655	1.57e-05	0.02224
HIV-1 Total	1204715	126846520	87867	0.000693	85447	0.000674	0.97246	73606	0.00058	0.8377	11841	9.33e-05	0.13476	58026	0.000457	0.66038	5886	4.64e-05	0.06699	5707	4.5e-05	0.06495	3987	3.14e-05	0.04538	2675	2.11e-05	0.03044	722	5.69e-06	0.00822	1625	1.28e-05	0.01849	593	4.67e-06	0.00675	1357	1.07e-05	0.01544	1316	1.04e-05	0.01498	1585	1.25e-05	0.01804	1968	1.55e-05	0.0224
HIV-1 Average	401572	4.22822e+07	29289	0.000693	28482.3	0.000674	0.97241	24535.3	0.000581	0.83748	3947	9.34e-05	0.13493	19342	0.000458	0.66001	1962	4.64e-05	0.06706	1902.33	4.5e-05	0.06495	1329	3.14e-05	0.04545	891.667	2.11e-05	0.03049	240.667	5.69e-06	0.00823	541.667	1.28e-05	0.01854	197.667	4.68e-06	0.00676	452.333	1.07e-05	0.01546	438.667	1.04e-05	0.01498	528.333	1.25e-05	0.01805	656	1.55e-05	0.02242
HIV-2#1	434738	45052041	13919	0.000309	13119	0.000291	0.94252	9215	0.000205	0.66204	3904	8.67e-05	0.28048	3036	6.74e-05	0.21812	1898	4.21e-05	0.13636	3022	6.71e-05	0.21711	1259	2.79e-05	0.09045	1016	2.26e-05	0.07299	219	4.86e-06	0.01573	658	1.46e-05	0.04727	171	3.8e-06	0.01229	413	9.17e-06	0.02967	520	1.15e-05	0.03736	520	1.15e-05	0.03736	387	8.59e-06	0.0278
HIV-2 #2	345479	35797307	10731	0.0003	10084	0.000282	0.93971	7084	0.000198	0.66014	3000	8.38e-05	0.27956	2321	6.48e-05	0.21629	1425	3.98e-05	0.13279	2301	6.43e-05	0.21443	1037	2.9e-05	0.09664	771	2.15e-05	0.07185	141	3.94e-06	0.01314	527	1.47e-05	0.04911	133	3.72e-06	0.01239	313	8.74e-06	0.02917	375	1.05e-05	0.03495	402	1.12e-05	0.03746	338	9.44e-06	0.0315
HIV-2 #3	353529	36357176	11337	0.000312	10631	0.000292	0.93773	7452	0.000205	0.65732	3179	8.74e-05	0.28041	2390	6.57e-05	0.21081	1541	4.24e-05	0.13593	2449	6.74e-05	0.21602	1072	2.95e-05	0.09456	795	2.19e-05	0.07012	196	5.39e-06	0.01729	530	1.46e-05	0.04675	119	3.27e-06	0.0105	343	9.43e-06	0.03025	419	1.15e-05	0.03696	456	1.25e-05	0.04022	321	8.83e-06	0.02831
HIV-2 Total	1133746	117206524	35987	0.000307	33834	0.000289	0.94017	23751	0.000203	0.65999	10083	8.6e-05	0.28018	7747	6.61e-05	0.21527	4864	4.15e-05	0.13516	7772	6.63e-05	0.21597	3368	2.87e-05	0.09359	2582	2.2e-05	0.07175	556	4.74e-06	0.01545	1715	1.46e-05	0.04766	423	3.61e-06	0.01175	1069	9.12e-06	0.02971	1314	1.12e-05	0.03651	1378	1.18e-05	0.03829	1046	8.92e-06	0.02907
HIV-2 Average	377915	3.90688e+07	11995.7	0.000307	11278	0.000288	0.93999	7917	0.000202	0.65983	3361	8.6e-05	0.28015	2582.33	6.6e-05	0.21507	1621.33	4.14e-05	0.13503	2590.67	6.62e-05	0.21585	1122.67	2.88e-05	0.09388	860.667	2.2e-05	0.07166	185.333	4.73e-06	0.01539	571.667	1.46e-05	0.04771	141	3.59e-06	0.01173	356.333	9.12e-06	0.0297	438	1.12e-05	0.03642	459.333	1.18e-05	0.03835	348.667	8.95e-06	0.02921
HIV-1 Plasmid Control #1	445092	47499203	12773	0.000269	12234	0.000258	0.9578	5789	0.000122	0.45322	6445	0.000136	0.50458	1491	3.14e-05	0.11673	1522	3.2e-05	0.11916	1624	3.42e-05	0.12714	1152	2.43e-05	0.09019	2744	5.78e-05	0.21483	100	2.11e-06	0.00783	2056	4.33e-05	0.16096	47	9.89e-07	0.00368	326	6.86e-06	0.02552	439	9.24e-06	0.03437	405	8.53e-06	0.03171	328	6.91e-06	0.02568
HIV-1 Plasmid Control #2	461316	49195100	14045	0.000285	13438	0.000273	0.95678	6155	0.000125	0.43823	7283	0.000148	0.51855	1580	3.21e-05	0.1125	1729	3.51e-05	0.1231	1671	3.4e-05	0.11897	1175	2.39e-05	0.08366	2924	5.94e-05	0.20819	102	2.07e-06	0.00726	2325	4.73e-05	0.16554	57	1.16e-06	0.00406	457	9.29e-06	0.03254	456	9.27e-06	0.03247	547	1.11e-05	0.03895	415	8.44e-06	0.02955
HIV-1 Plasmid Control #3	418788	44591140	12256	0.000275	11706	0.000263	0.95512	5335	0.00012	0.4353	6371	0.000143	0.51983	1368	3.07e-05	0.11162	1452	3.26e-05	0.11847	1486	3.33e-05	0.12125	1029	2.31e-05	0.08396	2678	6.01e-05	0.21851	103	2.31e-06	0.0084	2043	4.58e-05	0.16669	41	9.19e-07	0.00335	309	6.93e-06	0.02521	400	8.97e-06	0.03264	467	1.05e-05	0.0381	330	7.4e-06	0.02693
HIV-1 Plasmid Control Total	1325196	141285443	39074	0.000277	37378	0.000265	0.9566	17279	0.000122	0.44221	20099	0.000142	0.51438	4439	3.14e-05	0.1136	4703	3.33e-05	0.12036	4781	3.38e-05	0.12236	3356	2.38e-05	0.08589	8346	5.91e-05	0.21359	305	2.16e-06	0.00781	6424	4.55e-05	0.16441	145	1.03e-06	0.00371	1092	7.73e-06	0.02795	1295	9.17e-06	0.03314	1419	1e-05	0.03632	1073	7.59e-06	0.02746
HIV-1 Plasmid Control Average	441732	4.70951e+07	13024.7	0.000276	12459.3	0.000264	0.95657	5759.67	0.000122	0.44225	6699.67	0.000142	0.51432	1479.67	3.14e-05	0.11361	1567.67	3.33e-05	0.12024	1593.67	3.38e-05	0.12245	1118.67	2.37e-05	0.08594	2782	5.91e-05	0.21384	101.667	2.16e-06	0.00783	2141.33	4.55e-05	0.1644	48.333	1.02e-06	0.00369	364	7.69e-06	0.02776	431.667	9.16e-06	0.03316	473	1e-05	0.03625	357.667	7.58e-06	0.02738
HIV-2 Plasmid Control #1	414602	44197284	11825	0.000268	11246	0.000254	0.95104	5735	0.00013	0.48499	5511	0.000125	0.46605	1432	3.24e-05	0.1211	1358	3.07e-05	0.11484	2000	4.53e-05	0.16913	945	2.14e-05	0.07992	2584	5.85e-05	0.21852	106	2.4e-06	0.00896	1393	3.15e-05	0.1178	39	8.82e-07	0.0033	317	7.17e-06	0.02681	394	8.91e-06	0.03332	379	8.58e-06	0.03205	299	6.77e-06	0.02529
HIV-2 Plasmid Control #2	342019	36438201	9262	0.000254	8788	0.000241	0.94882	4396	0.000121	0.47463	4392	0.000121	0.4742	1028	2.82e-05	0.11099	1083	2.97e-05	0.11693	1531	4.2e-05	0.1653	754	2.07e-05	0.08141	2021	5.55e-05	0.2182	55	1.51e-06	0.00594	1123	3.08e-05	0.12125	38	1.04e-06	0.0041	292	8.01e-06	0.03153	325	8.92e-06	0.03509	329	9.03e-06	0.03552	209	5.74e-06	0.02257
HIV-2 Plasmid Control #3	318653	33798648	8816	0.000261	8404	0.000249	0.95327	4124	0.000122	0.46779	4280	0.000127	0.48548	1008	2.98e-05	0.11434	1046	3.09e-05	0.11865	1378	4.08e-05	0.15631	692	2.05e-05	0.07849	2022	5.98e-05	0.22936	58	1.72e-06	0.00658	1113	3.29e-05	0.12625	31	9.17e-07	0.00352	211	6.24e-06	0.02393	306	9.05e-06	0.03471	308	9.11e-06	0.03494	231	6.83e-06	0.0262
HIV-2 Plasmid Control Total	1075274	114434133	29903	0.000261	28438	0.000249	0.95101	14255	0.000125	0.47671	14183	0.000124	0.4743	3468	3.03e-05	0.11597	3487	3.05e-05	0.11661	4909	4.29e-05	0.16416	2391	2.09e-05	0.07996	6627	5.79e-05	0.22162	219	1.91e-06	0.00732	3629	3.17e-05	0.12136	108	9.44e-07	0.00361	820	7.17e-06	0.02742	1025	8.96e-06	0.03428	1016	8.88e-06	0.03398	739	6.46e-06	0.02471
HIV-2 Plasmid Control Average	358425	38144711	9967.67	0.000261	9479.33	0.000248	0.95104	4751.67	0.000124	0.4758	4727.67	0.000124	0.47524	1156	3.01e-05	0.11548	1162.33	3.05e-05	0.11681	1636.33	4.27e-05	0.16358	797	2.08e-05	0.07994	2209	5.79e-05	0.22203	73	1.87e-06	0.00716	1209.67	3.18e-05	0.12177	36	9.47e-07	0.00364	273.333	7.14e-06	0.02742	341.667	8.96e-06	0.03437	338.667	8.91e-06	0.03417	246.333	6.45e-06	0.02468
a. Mutation counts, frequencies (i.e. number of mutations/number of reference bases), and relative percentages (i.e. frequencies of specific mutational types/total mutation frequency) are listed for the indicated mutational types. The data within this sheet is combined across all five amplicons, while data from individual amplicons is separated out as additional sheets (see below).
b. The data are shown separated by experimental replicate (#1-3), as well as compiled (i.e. total) or averaged across replicates. All data graphed within the manuscript represent the average data ± sd.
c. The number of read pairs after all bioinformatic processing steps (i.e. containing perfect barcodes, mapping properly, and passing all filters; see Methods for details).
[truncated: 6 more columns]

## Sheet: Gag
Sample	Total Final Read Pairs	Total Reference Bases	Total Mutations		Substitutions			Transitions			Transversions			G-to-A			A-to-G			C-to-T			T-to-C			C-to-A			A-to-C			G-to-T			T-to-G			G-to-C			C-to-G			A-to-T			T-to-A
			Count	Frequency	Count	Frequency	Percent	Count	Frequency	Percent	Count	Frequency	Percent	Count	Frequency	Percent	Count	Frequency	Percent	Count	Frequency	Percent	Count	Frequency	Percent	Count	Frequency	Percent	Count	Frequency	Percent	Count	Frequency	Percent	Count	Frequency	Percent	Count	Frequency	Percent	Count	Frequency	Percent	Count	Frequency	Percent	Count	Frequency	Percent
HIV-1 #1	64198	6708655	2600	0.000388	2415	0.00036	0.92885	1732	0.000258	0.66615	683	0.000102	0.26269	806	0.00012	0.31	444	6.62e-05	0.17077	281	4.19e-05	0.10808	201	3e-05	0.07731	155	2.31e-05	0.05962	69	1.03e-05	0.02654	91	1.36e-05	0.035	39	5.81e-06	0.015	69	1.03e-05	0.02654	69	1.03e-05	0.02654	85	1.27e-05	0.03269	106	1.58e-05	0.04077
HIV-1 #2	81439	8495810	3197	0.000376	2980	0.000351	0.93212	2117	0.000249	0.66218	863	0.000102	0.26994	989	0.000116	0.30935	527	6.2e-05	0.16484	315	3.71e-05	0.09853	286	3.37e-05	0.08946	196	2.31e-05	0.06131	88	1.04e-05	0.02753	145	1.71e-05	0.04536	42	4.94e-06	0.01314	96	1.13e-05	0.03003	67	7.89e-06	0.02096	113	1.33e-05	0.03535	116	1.37e-05	0.03628
HIV-1 #3	70342	7311665	2831	0.000387	2638	0.000361	0.93183	1856	0.000254	0.6556	782	0.000107	0.27623	877	0.00012	0.30978	406	5.55e-05	0.14341	325	4.44e-05	0.1148	248	3.39e-05	0.0876	168	2.3e-05	0.05934	68	9.3e-06	0.02402	124	1.7e-05	0.0438	41	5.61e-06	0.01448	77	1.05e-05	0.0272	71	9.71e-06	0.02508	120	1.64e-05	0.04239	113	1.55e-05	0.03992
HIV-1 Total	215979	22516130	8628	0.000383	8033	0.000357	0.93104	5705	0.000253	0.66122	2328	0.000103	0.26982	2672	0.000119	0.30969	1377	6.12e-05	0.1596	921	4.09e-05	0.10675	735	3.26e-05	0.08519	519	2.31e-05	0.06015	225	9.99e-06	0.02608	360	1.6e-05	0.04172	122	5.42e-06	0.01414	242	1.07e-05	0.02805	207	9.19e-06	0.02399	318	1.41e-05	0.03686	335	1.49e-05	0.03883
HIV-1 Average	71993	7.50538e+06	2876	0.000384	2677.67	0.000357	0.93093	1901.67	0.000254	0.66131	776	0.000103	0.26962	890.667	0.000119	0.30971	459	6.12e-05	0.15967	307	4.11e-05	0.10714	245	3.25e-05	0.08479	173	2.31e-05	0.06009	75	9.98e-06	0.02603	120	1.59e-05	0.04139	40.667	5.45e-06	0.01421	80.667	1.07e-05	0.02792	69	9.29e-06	0.02419	106	1.41e-05	0.03681	111.667	1.5e-05	0.03899
HIV-2#1	82487	8263682	2896	0.00035	2745	0.000332	0.94786	1871	0.000226	0.64606	874	0.000106	0.3018	516	6.24e-05	0.17818	415	5.02e-05	0.1433	659	7.97e-05	0.22756	281	3.4e-05	0.09703	207	2.5e-05	0.07148	53	6.41e-06	0.0183	173	2.09e-05	0.05974	49	5.93e-06	0.01692	90	1.09e-05	0.03108	104	1.26e-05	0.03591	103	1.25e-05	0.03557	95	1.15e-05	0.0328
HIV-2 #2	62419	6204332	2100	0.000338	1979	0.000319	0.94238	1373	0.000221	0.65381	606	9.77e-05	0.28857	420	6.77e-05	0.2	292	4.71e-05	0.13905	458	7.38e-05	0.2181	203	3.27e-05	0.09667	149	2.4e-05	0.07095	22	3.55e-06	0.01048	131	2.11e-05	0.06238	32	5.16e-06	0.01524	51	8.22e-06	0.02429	67	1.08e-05	0.0319	102	1.64e-05	0.04857	52	8.38e-06	0.02476
HIV-2 #3	75173	7545381	2770	0.000367	2600	0.000345	0.93863	1827	0.000242	0.65957	773	0.000102	0.27906	512	6.79e-05	0.18484	403	5.34e-05	0.14549	639	8.47e-05	0.23069	273	3.62e-05	0.09856	178	2.36e-05	0.06426	37	4.9e-06	0.01336	177	2.35e-05	0.0639	31	4.11e-06	0.01119	76	1.01e-05	0.02744	78	1.03e-05	0.02816	112	1.48e-05	0.04043	84	1.11e-05	0.03032
HIV-2 Total	220079	22013395	7766	0.000353	7324	0.000333	0.94309	5071	0.00023	0.65297	2253	0.000102	0.29011	1448	6.58e-05	0.18645	1110	5.04e-05	0.14293	1756	7.98e-05	0.22611	757	3.44e-05	0.09748	534	2.43e-05	0.06876	112	5.09e-06	0.01442	481	2.19e-05	0.06194	112	5.09e-06	0.01442	217	9.86e-06	0.02794	249	1.13e-05	0.03206	317	1.44e-05	0.04082	231	1.05e-05	0.02975
HIV-2 Average	73359.7	7.3378e+06	2588.67	0.000352	2441.33	0.000332	0.94296	1690.33	0.00023	0.65315	751	0.000102	0.28981	482.667	6.6e-05	0.18767	370	5.02e-05	0.14261	585.333	7.94e-05	0.22545	252.333	3.43e-05	0.09742	178	2.42e-05	0.0689	37.333	4.95e-06	0.01404	160.333	2.18e-05	0.06201	37.333	5.07e-06	0.01445	72.333	9.73e-06	0.0276	83	1.12e-05	0.03199	105.667	1.46e-05	0.04152	77	1.03e-05	0.0293
HIV-1 Plasmid Control #1	80227	8397861	2861	0.000341	2750	0.000327	0.9612	1177	0.00014	0.41139	1573	0.000187	0.54981	369	4.39e-05	0.12898	356	4.24e-05	0.12443	257	3.06e-05	0.08983	195	2.32e-05	0.06816	727	8.66e-05	0.25411	24	2.86e-06	0.00839	528	6.29e-05	0.18455	8	9.53e-07	0.0028	49	5.83e-06	0.01713	71	8.45e-06	0.02482	89	1.06e-05	0.03111	77	9.17e-06	0.02691
HIV-1 Plasmid Control #2	87279	9128956	3218	0.000353	3077	0.000337	0.95618	1278	0.00014	0.39714	1799	0.000197	0.55904	409	4.48e-05	0.1271	433	4.74e-05	0.13456	223	2.44e-05	0.0693	213	2.33e-05	0.06619	677	7.42e-05	0.21038	27	2.96e-06	0.00839	626	6.86e-05	0.19453	11	1.2e-06	0.00342	147	1.61e-05	0.04568	116	1.27e-05	0.03605	105	1.15e-05	0.03263	90	9.86e-06	0.02797
HIV-1 Plasmid Control #3	85177	8905383	3032	0.00034	2906	0.000326	0.95844	1216	0.000137	0.40106	1690	0.00019	0.55739	354	3.98e-05	0.11675	399	4.48e-05	0.1316	263	2.95e-05	0.08674	200	2.25e-05	0.06596	726	8.15e-05	0.23945	34	3.82e-06	0.01121	630	7.07e-05	0.20778	11	1.24e-06	0.00363	55	6.18e-06	0.01814	67	7.52e-06	0.0221	104	1.17e-05	0.0343	63	7.07e-06	0.02078
HIV-1 Plasmid Control Total	252683	26432200	9111	0.000345	8733	0.00033	0.95851	3671	0.000139	0.40292	5062	0.000192	0.55559	1132	4.28e-05	0.12425	1188	4.49e-05	0.13039	743	2.81e-05	0.08155	608	2.3e-05	0.06673	2130	8.06e-05	0.23378	85	3.22e-06	0.00933	1784	6.75e-05	0.19581	30	1.13e-06	0.00329	251	9.5e-06	0.02755	254	9.61e-06	0.02788	298	1.13e-05	0.03271	230	8.7e-06	0.02524
HIV-1 Plasmid Control Average	84227.7	8.81073e+06	3037	0.000345	2911	0.00033	0.95861	1223.67	0.000139	0.4032	1687.33	0.000191	0.55541	377.333	4.28e-05	0.12428	396	4.49e-05	0.13019	247.667	2.82e-05	0.08196	202.667	2.3e-05	0.06677	710	8.08e-05	0.23464	28.333	3.21e-06	0.00933	594.667	6.74e-05	0.19562	10	1.13e-06	0.00328	83.667	9.37e-06	0.02698	84.667	9.56e-06	0.02765	99.333	1.13e-05	0.03268	76.667	8.7e-06	0.02522
HIV-2 Plasmid Control #1	80774	8139717	2528	0.000311	2403	0.000295	0.95055	1216	0.000149	0.48101	1187	0.000146	0.46954	279	3.43e-05	0.11036	334	4.1e-05	0.13212	413	5.07e-05	0.16337	190	2.33e-05	0.07516	509	6.25e-05	0.20134	17	2.09e-06	0.00672	373	4.58e-05	0.14755	4	4.91e-07	0.00158	67	8.23e-06	0.0265	70	8.6e-06	0.02769	89	1.09e-05	0.03521	58	7.13e-06	0.02294
HIV-2 Plasmid Control #2	58771	5916907	1728	0.000292	1632	0.000276	0.94444	805	0.000136	0.46586	827	0.00014	0.47859	206	3.48e-05	0.11921	241	4.07e-05	0.13947	248	4.19e-05	0.14352	110	1.86e-05	0.06366	331	5.59e-05	0.19155	6	1.01e-06	0.00347	268	4.53e-05	0.15509	7	1.18e-06	0.00405	51	8.62e-06	0.02951	50	8.45e-06	0.02894	71	1.2e-05	0.04109	43	7.27e-06	0.02488
HIV-2 Plasmid Control #3	69124	6945421	2115	0.000305	2015	0.00029	0.95272	1005	0.000145	0.47518	1010	0.000145	0.47754	240	3.46e-05	0.11348	292	4.2e-05	0.13806	324	4.66e-05	0.15319	149	2.15e-05	0.07045	406	5.85e-05	0.19196	9	1.3e-06	0.00426	356	5.13e-05	0.16832	8	1.15e-06	0.00378	54	7.77e-06	0.02553	59	8.49e-06	0.0279	68	9.79e-06	0.03215	50	7.2e-06	0.02364
HIV-2 Plasmid Control Total	208669	21002045	6371	0.000303	6050	0.000288	0.94962	3026	0.000144	0.47496	3024	0.000144	0.47465	725	3.45e-05	0.1138	867	4.13e-05	0.13609	985	4.69e-05	0.15461	449	2.14e-05	0.07048	1246	5.93e-05	0.19557	32	1.52e-06	0.00502	997	4.75e-05	0.15649	19	9.05e-07	0.00298	172	8.19e-06	0.027	179	8.52e-06	0.0281	228	1.09e-05	0.03579	151	7.19e-06	0.0237
HIV-2 Plasmid Control Average	69556.3	7.00068e+06	2123.67	0.000302	2016.67	0.000287	0.94924	1008.67	0.000143	0.47402	1008	0.000144	0.47522	241.667	3.45e-05	0.11435	289	4.13e-05	0.13655	328.333	4.64e-05	0.15336	149.667	2.11e-05	0.06975	415.333	5.9e-05	0.19495	10.667	1.47e-06	0.00482	332.333	4.75e-05	0.15699	6.333	9.42e-07	0.00314	57.333	8.21e-06	0.02718	59.667	8.51e-06	0.02817	76	1.09e-05	0.03615	50.333	7.2e-06	0.02382
[truncated: 6 more columns]

## Sheet: Vif
Sample	Total Final Read Pairs	Total Reference Bases	Total Mutations		Substitutions			Transitions			Transversions			G-to-A			A-to-G			C-to-T			T-to-C			C-to-A			A-to-C			G-to-T			T-to-G			G-to-C			C-to-G			A-to-T			T-to-A
			Count	Frequency	Count	Frequency	Percent	Count	Frequency	Percent	Count	Frequency	Percent	Count	Frequency	Percent	Count	Frequency	Percent	Count	Frequency	Percent	Count	Frequency	Percent	Count	Frequency	Percent	Count	Frequency	Percent	Count	Frequency	Percent	Count	Frequency	Percent	Count	Frequency	Percent	Count	Frequency	Percent	Count	Frequency	Percent	Count	Frequency	Percent
HIV-1 #1	111058	12041405	9451	0.000785	9227	0.000766	0.9763	7913	0.000657	0.83727	1314	0.000109	0.13903	6229	0.000517	0.65908	763	6.34e-05	0.08073	296	2.46e-05	0.03132	625	5.19e-05	0.06613	249	2.07e-05	0.02635	61	5.07e-06	0.00645	238	1.98e-05	0.02518	98	8.14e-06	0.01037	140	1.16e-05	0.01481	83	6.89e-06	0.00878	179	1.49e-05	0.01894	266	2.21e-05	0.02815
HIV-1 #2	106509	11527975	7909	0.000686	7658	0.000664	0.96826	6350	0.000551	0.80288	1308	0.000113	0.16538	4886	0.000424	0.61778	666	5.78e-05	0.08421	246	2.13e-05	0.0311	552	4.79e-05	0.06979	246	2.13e-05	0.0311	68	5.9e-06	0.0086	228	1.98e-05	0.02883	104	9.02e-06	0.01315	127	1.1e-05	0.01606	81	7.03e-06	0.01024	187	1.62e-05	0.02364	267	2.32e-05	0.03376
HIV-1 #3	84603	9142176	6570	0.000719	6404	0.0007	0.97473	5372	0.000588	0.81766	1032	0.000113	0.15708	4259	0.000466	0.64825	476	5.21e-05	0.07245	196	2.14e-05	0.02983	441	4.82e-05	0.06712	192	2.1e-05	0.02922	59	6.45e-06	0.00898	188	2.06e-05	0.02861	81	8.86e-06	0.01233	112	1.23e-05	0.01705	72	7.88e-06	0.01096	150	1.64e-05	0.02283	178	1.95e-05	0.02709
HIV-1 Total	302170	32711556	23930	0.000732	23289	0.000712	0.97321	19635	0.0006	0.82052	3654	0.000112	0.1527	15374	0.00047	0.64246	1905	5.82e-05	0.07961	738	2.26e-05	0.03084	1618	4.95e-05	0.06761	687	2.1e-05	0.02871	188	5.75e-06	0.00786	654	2e-05	0.02733	283	8.65e-06	0.01183	379	1.16e-05	0.01584	236	7.21e-06	0.00986	516	1.58e-05	0.02156	711	2.17e-05	0.02971
HIV-1 Average	100723	10903852	7976.67	0.00073	7763	0.00071	0.9731	6545	0.000599	0.81927	1218	0.000112	0.15383	5124.67	0.000469	0.6417	635	5.77e-05	0.07913	246	2.25e-05	0.03075	539.333	4.93e-05	0.06768	229	2.1e-05	0.02889	62.667	5.81e-06	0.00801	218	2e-05	0.02754	94.333	8.67e-06	0.01195	126.333	1.16e-05	0.01597	78.667	7.26e-06	0.00999	172	1.58e-05	0.0218	237	2.16e-05	0.02967
HIV-2#1	84573	9327571	3208	0.000344	2995	0.000321	0.9336	1923	0.000206	0.59944	1072	0.000115	0.33416	474	5.08e-05	0.14776	405	4.34e-05	0.12625	706	7.57e-05	0.22007	338	3.62e-05	0.10536	342	3.67e-05	0.10661	44	4.72e-06	0.01372	263	2.82e-05	0.08198	51	5.47e-06	0.0159	72	7.72e-06	0.02244	74	7.93e-06	0.02307	117	1.25e-05	0.03647	109	1.17e-05	0.03398
HIV-2 #2	81187	8894034	3021	0.00034	2847	0.00032	0.9424	1830	0.000206	0.60576	1017	0.000114	0.33664	465	5.23e-05	0.15392	435	4.89e-05	0.14399	604	6.79e-05	0.19993	326	3.67e-05	0.10791	294	3.31e-05	0.09732	48	5.4e-06	0.01589	226	2.54e-05	0.07481	50	5.62e-06	0.01655	78	8.77e-06	0.02582	89	1e-05	0.02946	114	1.28e-05	0.03774	118	1.33e-05	0.03906
HIV-2 #3	60348	6658637	2343	0.000352	2178	0.000327	0.92958	1408	0.000211	0.60094	770	0.000116	0.32864	389	5.84e-05	0.16603	319	4.79e-05	0.13615	434	6.52e-05	0.18523	266	3.99e-05	0.11353	230	3.45e-05	0.09816	41	6.16e-06	0.0175	183	2.75e-05	0.0781	29	4.36e-06	0.01238	64	9.61e-06	0.02732	61	9.16e-06	0.02603	102	1.53e-05	0.04353	60	9.01e-06	0.02561
HIV-2 Total	226108	24880242	8572	0.000345	8020	0.000322	0.9356	5161	0.000207	0.60208	2859	0.000115	0.33353	1328	5.34e-05	0.15492	1159	4.66e-05	0.13521	1744	7.01e-05	0.20345	930	3.74e-05	0.10849	866	3.48e-05	0.10103	133	5.35e-06	0.01552	672	2.7e-05	0.07839	130	5.23e-06	0.01517	214	8.6e-06	0.02497	224	9e-06	0.02613	333	1.34e-05	0.03885	287	1.15e-05	0.03348
HIV-2 Average	75369.3	8293414	2857.33	0.000345	2673.33	0.000323	0.93519	1720.33	0.000208	0.60205	953	0.000115	0.33315	442.667	5.38e-05	0.1559	386.333	4.67e-05	0.13546	581.333	6.96e-05	0.20175	310	3.76e-05	0.10893	288.667	3.48e-05	0.1007	44.333	5.42e-06	0.0157	224	2.7e-05	0.0783	43.333	5.15e-06	0.01494	71.333	8.7e-06	0.02519	74.667	9.03e-06	0.02619	111	1.36e-05	0.03925	95.667	1.13e-05	0.03288
HIV-1 Plasmid Control #1	103972	11282252	3425	0.000304	3285	0.000291	0.95912	1240	0.00011	0.36204	2045	0.000181	0.59708	250	2.22e-05	0.07299	413	3.66e-05	0.12058	148	1.31e-05	0.04321	429	3.8e-05	0.12526	750	6.65e-05	0.21898	17	1.51e-06	0.00496	890	7.89e-05	0.25985	16	1.42e-06	0.00467	81	7.18e-06	0.02365	54	4.79e-06	0.01577	123	1.09e-05	0.03591	114	1.01e-05	0.03328
HIV-1 Plasmid Control #2	107970	11702197	3847	0.000329	3702	0.000316	0.96231	1376	0.000118	0.35768	2326	0.000199	0.60463	280	2.39e-05	0.07278	480	4.1e-05	0.12477	195	1.67e-05	0.05069	421	3.6e-05	0.10944	922	7.88e-05	0.23967	18	1.54e-06	0.00468	958	8.19e-05	0.24903	17	1.45e-06	0.00442	70	5.98e-06	0.0182	49	4.19e-06	0.01274	158	1.35e-05	0.04107	134	1.15e-05	0.03483
HIV-1 Plasmid Control #3	87723	9497702	3061	0.000322	2946	0.00031	0.96243	1052	0.000111	0.34368	1894	0.000199	0.61875	204	2.15e-05	0.06664	344	3.62e-05	0.11238	135	1.42e-05	0.0441	369	3.89e-05	0.12055	747	7.87e-05	0.24404	13	1.37e-06	0.00425	764	8.04e-05	0.24959	11	1.16e-06	0.00359	72	7.58e-06	0.02352	49	5.16e-06	0.01601	133	1.4e-05	0.04345	105	1.11e-05	0.0343
HIV-1 Plasmid Control Total	299665	32482151	10333	0.000318	9933	0.000306	0.96129	3668	0.000113	0.35498	6265	0.000193	0.60631	734	2.26e-05	0.07103	1237	3.81e-05	0.11971	478	1.47e-05	0.04626	1219	3.75e-05	0.11797	2419	7.45e-05	0.2341	48	1.48e-06	0.00465	2612	8.04e-05	0.25278	44	1.35e-06	0.00426	223	6.87e-06	0.02158	152	4.68e-06	0.01471	414	1.27e-05	0.04007	353	1.09e-05	0.03416
HIV-1 Plasmid Control Average	99888.3	1.08274e+07	3444.33	0.000318	3311	0.000306	0.96129	1222.67	0.000113	0.35447	2088.33	0.000193	0.60682	244.667	2.25e-05	0.07081	412.333	3.79e-05	0.11925	159.333	1.47e-05	0.046	406.333	3.76e-05	0.11841	806.333	7.46e-05	0.23423	16	1.47e-06	0.00463	870.667	8.04e-05	0.25282	14.667	1.34e-06	0.00423	74.333	6.91e-06	0.02179	50.667	4.71e-06	0.01484	138	1.28e-05	0.04014	117.667	1.09e-05	0.03414
HIV-2 Plasmid Control #1	74973	8285003	2939	0.000355	2830	0.000342	0.96291	1129	0.000136	0.38414	1701	0.000205	0.57877	207	2.5e-05	0.07043	292	3.52e-05	0.09935	380	4.59e-05	0.1293	250	3.02e-05	0.08506	959	0.000116	0.3263	25	3.02e-06	0.00851	431	5.2e-05	0.14665	12	1.45e-06	0.00408	55	6.64e-06	0.01871	54	6.52e-06	0.01837	87	1.05e-05	0.0296	78	9.41e-06	0.02654
HIV-2 Plasmid Control #2	70188	7746109	2695	0.000348	2568	0.000332	0.95288	987	0.000127	0.36623	1581	0.000204	0.58664	189	2.44e-05	0.07013	244	3.15e-05	0.09054	302	3.9e-05	0.11206	252	3.25e-05	0.09351	910	0.000117	0.33766	12	1.55e-06	0.00445	375	4.84e-05	0.13915	11	1.42e-06	0.00408	58	7.49e-06	0.02152	53	6.84e-06	0.01967	98	1.27e-05	0.03636	64	8.26e-06	0.02375
HIV-2 Plasmid Control #3	64958	7166038	2532	0.000353	2426	0.000339	0.95814	917	0.000128	0.36216	1509	0.000211	0.59597	181	2.53e-05	0.07148	245	3.42e-05	0.09676	273	3.81e-05	0.10782	218	3.04e-05	0.0861	883	0.000123	0.34874	12	1.67e-06	0.00474	348	4.86e-05	0.13744	11	1.54e-06	0.00434	45	6.28e-06	0.01777	49	6.84e-06	0.01935	88	1.23e-05	0.03476	73	1.02e-05	0.02883
HIV-2 Plasmid Control Total	210119	23197150	8166	0.000352	7824	0.000337	0.95812	3033	0.000131	0.37142	4791	0.000207	0.5867	577	2.49e-05	0.07066	781	3.37e-05	0.09564	955	4.12e-05	0.11695	720	3.1e-05	0.08817	2752	0.000119	0.33701	49	2.11e-06	0.006	1154	4.97e-05	0.14132	34	1.47e-06	0.00416	158	6.81e-06	0.01935	156	6.72e-06	0.0191	273	1.18e-05	0.03343	215	9.27e-06	0.02633
HIV-2 Plasmid Control Average	70039.7	7.73238e+06	2722	0.000352	2608	0.000337	0.95797	1011	0.000131	0.37085	1597	0.000207	0.58713	192.333	2.49e-05	0.07068	260.333	3.36e-05	0.09555	318.333	4.1e-05	0.11639	240	3.1e-05	0.08822	917.333	0.000119	0.33757	16.333	2.08e-06	0.0059	384.667	4.97e-05	0.14108	11.333	1.47e-06	0.00417	52.667	6.8e-06	0.01934	52	6.73e-06	0.01913	91	1.18e-05	0.03357	71.667	9.29e-06	0.02637
[truncated: 6 more columns]

## Sheet: HSA
Sample	Total Final Read Pairs	Total Reference Bases	Total Mutations		Substitutions			Transitions			Transversions			G-to-A			A-to-G			C-to-T			T-to-C			C-to-A			A-to-C			G-to-T			T-to-G			G-to-C			C-to-G			A-to-T			T-to-A
			Count	Frequency	Count	Frequency	Percent	Count	Frequency	Percent	Count	Frequency	Percent	Count	Frequency	Percent	Count	Frequency	Percent	Count	Frequency	Percent	Count	Frequency	Percent	Count	Frequency	Percent	Count	Frequency	Percent	Count	Frequency	Percent	Count	Frequency	Percent	Count	Frequency	Percent	Count	Frequency	Percent	Count	Frequency	Percent	Count	Frequency	Percent
HIV-1 #1	82965	8851394	3351	0.000379	3192	0.000361	0.95255	2388	0.00027	0.71262	804	9.08e-05	0.23993	1296	0.000146	0.38675	304	3.43e-05	0.09072	550	6.21e-05	0.16413	238	2.69e-05	0.07102	224	2.53e-05	0.06685	27	3.05e-06	0.00806	73	8.25e-06	0.02178	28	3.16e-06	0.00836	66	7.46e-06	0.0197	120	1.36e-05	0.03581	106	1.2e-05	0.03163	160	1.81e-05	0.04775
HIV-1 #2	85756	9130020	3214	0.000352	3062	0.000335	0.95271	2325	0.000255	0.7234	737	8.07e-05	0.22931	1158	0.000127	0.3603	362	3.96e-05	0.11263	526	5.76e-05	0.16366	279	3.06e-05	0.08681	210	2.3e-05	0.06534	30	3.29e-06	0.00933	71	7.78e-06	0.02209	17	1.86e-06	0.00529	57	6.24e-06	0.01773	105	1.15e-05	0.03267	97	1.06e-05	0.03018	150	1.64e-05	0.04667
HIV-1 #3	86894	9234844	3356	0.000363	3200	0.000347	0.95352	2424	0.000262	0.72229	776	8.4e-05	0.23123	1207	0.000131	0.35965	432	4.68e-05	0.12872	502	5.44e-05	0.14958	283	3.06e-05	0.08433	177	1.92e-05	0.05274	41	4.44e-06	0.01222	77	8.34e-06	0.02294	35	3.79e-06	0.01043	74	8.01e-06	0.02205	114	1.23e-05	0.03397	71	7.69e-06	0.02116	187	2.02e-05	0.05572
HIV-1 Total	255615	27216258	9921	0.000365	9454	0.000347	0.95293	7137	0.000262	0.71938	2317	8.51e-05	0.23355	3661	0.000135	0.36902	1098	4.03e-05	0.11067	1578	5.8e-05	0.15906	800	2.94e-05	0.08064	611	2.24e-05	0.06159	98	3.6e-06	0.00988	221	8.12e-06	0.02228	80	2.94e-06	0.00806	197	7.24e-06	0.01986	339	1.25e-05	0.03417	274	1.01e-05	0.02762	497	1.83e-05	0.0501
HIV-1 Average	85205	9072086	3307	0.000365	3151.33	0.000348	0.95292	2379	0.000262	0.71944	772.333	8.52e-05	0.23349	1220.33	0.000135	0.3689	366	4.03e-05	0.11069	526	5.8e-05	0.15912	266.667	2.94e-05	0.08072	203.667	2.25e-05	0.06164	32.667	3.59e-06	0.00987	73.667	8.12e-06	0.02227	26.667	2.94e-06	0.00802	65.667	7.24e-06	0.01983	113	1.25e-05	0.03415	91.333	1.01e-05	0.02766	165.667	1.83e-05	0.05005
HIV-2#1	87932	9379566	2435	0.00026	2284	0.000244	0.93799	1641	0.000175	0.67392	643	6.86e-05	0.26407	452	4.82e-05	0.18563	364	3.88e-05	0.14949	559	5.96e-05	0.22957	266	2.84e-05	0.10924	181	1.93e-05	0.07433	30	3.2e-06	0.01232	78	8.32e-06	0.03203	24	2.56e-06	0.00986	64	6.82e-06	0.02628	116	1.24e-05	0.04764	80	8.53e-06	0.03285	70	7.46e-06	0.02875
HIV-2 #2	72392	7668328	2007	0.000262	1860	0.000243	0.92676	1330	0.000173	0.66268	530	6.91e-05	0.26408	369	4.81e-05	0.18386	255	3.33e-05	0.12706	475	6.19e-05	0.23667	231	3.01e-05	0.1151	134	1.75e-05	0.06677	21	2.74e-06	0.01046	53	6.91e-06	0.02641	17	2.22e-06	0.00847	50	6.52e-06	0.02491	92	1.2e-05	0.04584	73	9.52e-06	0.03637	90	1.17e-05	0.04484
HIV-2 #3	76225	8121596	2212	0.000272	2070	0.000255	0.9358	1466	0.000181	0.66275	604	7.44e-05	0.27306	435	5.36e-05	0.19665	271	3.34e-05	0.12251	521	6.41e-05	0.23553	239	2.94e-05	0.10805	171	2.11e-05	0.07731	28	3.45e-06	0.01266	57	7.02e-06	0.02577	23	2.83e-06	0.0104	50	6.16e-06	0.0226	98	1.21e-05	0.0443	87	1.07e-05	0.03933	90	1.11e-05	0.04069
HIV-2 Total	236549	25169490	6654	0.000264	6214	0.000247	0.93387	4437	0.000176	0.66682	1777	7.06e-05	0.26706	1256	4.99e-05	0.18876	890	3.54e-05	0.13375	1555	6.18e-05	0.23369	736	2.92e-05	0.11061	486	1.93e-05	0.07304	79	3.14e-06	0.01187	188	7.47e-06	0.02825	64	2.54e-06	0.00962	164	6.52e-06	0.02465	306	1.22e-05	0.04599	240	9.54e-06	0.03607	250	9.93e-06	0.03757
HIV-2 Average	78849.7	8389830	2218	0.000265	2071.33	0.000247	0.93352	1479	0.000176	0.66645	592.333	7.07e-05	0.26707	418.667	5e-05	0.18871	296.667	3.51e-05	0.13302	518.333	6.19e-05	0.23392	245.333	2.93e-05	0.11079	162	1.93e-05	0.0728	26.333	3.13e-06	0.01181	62.667	7.42e-06	0.02807	21.333	2.54e-06	0.00957	54.667	6.5e-06	0.0246	102	1.21e-05	0.04593	80	9.59e-06	0.03619	83.333	1.01e-05	0.03809
HIV-1 Plasmid Control #1	83021	8864155	2131	0.00024	2023	0.000228	0.94932	1073	0.000121	0.50352	950	0.000107	0.4458	267	3.01e-05	0.12529	218	2.46e-05	0.1023	368	4.15e-05	0.17269	220	2.48e-05	0.10324	463	5.22e-05	0.21727	11	1.24e-06	0.00516	204	2.3e-05	0.09573	7	7.9e-07	0.00328	49	5.53e-06	0.02299	87	9.81e-06	0.04083	64	7.22e-06	0.03003	65	7.33e-06	0.0305
HIV-1 Plasmid Control #2	85870	9151701	2229	0.000244	2109	0.00023	0.94616	1080	0.000118	0.48452	1029	0.000112	0.46164	257	2.81e-05	0.1153	241	2.63e-05	0.10812	354	3.87e-05	0.15882	228	2.49e-05	0.10229	478	5.22e-05	0.21445	14	1.53e-06	0.00628	229	2.5e-05	0.10274	5	5.46e-07	0.00224	67	7.32e-06	0.03006	93	1.02e-05	0.04172	68	7.43e-06	0.03051	75	8.2e-06	0.03365
HIV-1 Plasmid Control #3	87658	9354785	2255	0.000241	2128	0.000227	0.94368	1083	0.000116	0.48027	1045	0.000112	0.46341	255	2.73e-05	0.11308	224	2.39e-05	0.09933	377	4.03e-05	0.16718	227	2.43e-05	0.10067	513	5.48e-05	0.22749	17	1.82e-06	0.00754	204	2.18e-05	0.09047	6	6.41e-07	0.00266	58	6.2e-06	0.02572	92	9.83e-06	0.0408	81	8.66e-06	0.03592	74	7.91e-06	0.03282
HIV-1 Plasmid Control Total	256549	27370641	6615	0.000242	6260	0.000229	0.94633	3236	0.000118	0.48919	3024	0.00011	0.45714	779	2.85e-05	0.11776	683	2.5e-05	0.10325	1099	4.02e-05	0.16614	675	2.47e-05	0.10204	1454	5.31e-05	0.2198	42	1.53e-06	0.00635	637	2.33e-05	0.0963	18	6.58e-07	0.00272	174	6.36e-06	0.0263	272	9.94e-06	0.04112	213	7.78e-06	0.0322	214	7.82e-06	0.03235
HIV-1 Plasmid Control Average	85516.3	9123547	2205	0.000242	2086.67	0.000229	0.94639	1078.67	0.000118	0.48944	1008	0.00011	0.45695	259.667	2.85e-05	0.11789	227.667	2.5e-05	0.10325	366.333	4.02e-05	0.16623	225	2.47e-05	0.10206	484.667	5.31e-05	0.21974	14	1.53e-06	0.00633	212.333	2.33e-05	0.09631	6	6.59e-07	0.00273	58	6.35e-06	0.02626	90.667	9.94e-06	0.04112	71	7.77e-06	0.03215	71.333	7.81e-06	0.03232
HIV-2 Plasmid Control #1	93092	9951174	2181	0.000219	2036	0.000205	0.93352	1192	0.00012	0.54654	844	8.48e-05	0.38698	315	3.17e-05	0.14443	218	2.19e-05	0.09995	421	4.23e-05	0.19303	238	2.39e-05	0.10912	390	3.92e-05	0.17882	14	1.41e-06	0.00642	148	1.49e-05	0.06786	3	3.01e-07	0.00138	62	6.23e-06	0.02843	91	9.14e-06	0.04172	65	6.53e-06	0.0298	71	7.13e-06	0.03255
HIV-2 Plasmid Control #2	70189	7500345	1608	0.000214	1517	0.000202	0.94341	868	0.000116	0.5398	649	8.65e-05	0.40361	187	2.49e-05	0.11629	182	2.43e-05	0.11318	308	4.11e-05	0.19154	191	2.55e-05	0.11878	267	3.56e-05	0.16604	11	1.47e-06	0.00684	125	1.67e-05	0.07774	7	9.33e-07	0.00435	60	8e-06	0.03731	77	1.03e-05	0.04789	58	7.73e-06	0.03607	44	5.87e-06	0.02736
HIV-2 Plasmid Control #3	46242	4927782	1038	0.000211	976	0.000198	0.94027	547	0.000111	0.52697	429	8.71e-05	0.41329	127	2.58e-05	0.12235	114	2.31e-05	0.10983	191	3.88e-05	0.18401	115	2.33e-05	0.11079	200	4.06e-05	0.19268	5	1.01e-06	0.00482	91	1.85e-05	0.08767	3	6.09e-07	0.00289	26	5.28e-06	0.02505	49	9.94e-06	0.04721	22	4.46e-06	0.02119	33	6.7e-06	0.03179
HIV-2 Plasmid Control Total	209523	22379301	4827	0.000216	4529	0.000202	0.93826	2607	0.000116	0.54009	1922	8.59e-05	0.39818	629	2.81e-05	0.13031	514	2.3e-05	0.10648	920	4.11e-05	0.19059	544	2.43e-05	0.1127	857	3.83e-05	0.17754	30	1.34e-06	0.00622	364	1.63e-05	0.07541	13	5.81e-07	0.00269	148	6.61e-06	0.03066	217	9.7e-06	0.04496	145	6.48e-06	0.03004	148	6.61e-06	0.03066
HIV-2 Plasmid Control Average	69841	7459767	1609	0.000215	1509.67	0.000202	0.93906	869	0.000116	0.53777	640.667	8.61e-05	0.40129	209.667	2.75e-05	0.12769	171.333	2.31e-05	0.10765	306.667	4.07e-05	0.18953	181.333	2.42e-05	0.1129	285.667	3.85e-05	0.17918	10	1.3e-06	0.00603	121.333	1.67e-05	0.07775	4.333	6.15e-07	0.00287	49.333	6.5e-06	0.03026	72.333	9.78e-06	0.04561	48.333	6.24e-06	0.02902	49.333	6.57e-06	0.03057
[truncated: 6 more columns]

## Sheet: EGFP-1
Sample	Total Final Read Pairs	Total Reference Bases	Total Mutations		Substitutions			Transitions			Transversions			G-to-A			A-to-G			C-to-T			T-to-C			C-to-A			A-to-C			G-to-T			T-to-G			G-to-C			C-to-G			A-to-T			T-to-A
			Count	Frequency	Count	Frequency	Percent	Count	Frequency	Percent	Count	Frequency	Percent	Count	Frequency	Percent	Count	Frequency	Percent	Count	Frequency	Percent	Count	Frequency	Percent	Count	Frequency	Percent	Count	Frequency	Percent	Count	Frequency	Percent	Count	Frequency	Percent	Count	Frequency	Percent	Count	Frequency	Percent	Count	Frequency	Percent	Count	Frequency	Percent
HIV-1 #1	72407	6611955	12136	0.00184	12010	0.00182	0.98962	11377	0.00172	0.93746	633	9.57e-05	0.05216	10639	0.00161	0.87665	268	4.05e-05	0.02208	320	4.84e-05	0.02637	150	2.27e-05	0.01236	145	2.19e-05	0.01195	56	8.47e-06	0.00461	77	1.16e-05	0.00634	22	3.33e-06	0.00181	87	1.32e-05	0.00717	67	1.01e-05	0.00552	104	1.57e-05	0.00857	75	1.13e-05	0.00618
HIV-1 #2	67432	6538227	11206	0.00171	11074	0.00169	0.98822	10461	0.0016	0.93352	613	9.38e-05	0.0547	9795	0.0015	0.87409	216	3.3e-05	0.01928	309	4.73e-05	0.02757	141	2.16e-05	0.01258	149	2.28e-05	0.0133	50	7.65e-06	0.00446	77	1.18e-05	0.00687	25	3.82e-06	0.00223	96	1.47e-05	0.00857	72	1.1e-05	0.00643	78	1.19e-05	0.00696	66	1.01e-05	0.00589
HIV-1 #3	83708	7699765	13619	0.00177	13421	0.00174	0.98546	12636	0.00164	0.92782	785	0.000102	0.05764	11797	0.00153	0.86622	311	4.04e-05	0.02284	371	4.82e-05	0.02724	157	2.04e-05	0.01153	192	2.49e-05	0.0141	49	6.36e-06	0.0036	69	8.96e-06	0.00507	25	3.25e-06	0.00184	140	1.82e-05	0.01028	81	1.05e-05	0.00595	107	1.39e-05	0.00786	122	1.58e-05	0.00896
HIV-1 Total	223547	20849947	36961	0.00177	36505	0.00175	0.98766	34474	0.00165	0.93271	2031	9.74e-05	0.05495	32231	0.00155	0.87203	795	3.81e-05	0.02151	1000	4.8e-05	0.02706	448	2.15e-05	0.01212	486	2.33e-05	0.01315	155	7.43e-06	0.00419	223	1.07e-05	0.00603	72	3.45e-06	0.00195	323	1.55e-05	0.00874	220	1.06e-05	0.00595	289	1.39e-05	0.00782	263	1.26e-05	0.00712
HIV-1 Average	74515.7	6.94998e+06	12320.3	0.00177	12168.3	0.00175	0.98777	11491.3	0.00165	0.93293	677	9.71e-05	0.05483	10743.7	0.00155	0.87232	265	3.8e-05	0.0214	333.333	4.79e-05	0.02706	149.333	2.15e-05	0.01216	162	2.32e-05	0.01311	51.667	7.49e-06	0.00422	74.333	1.08e-05	0.00609	24	3.47e-06	0.00196	107.667	1.53e-05	0.00867	73.333	1.06e-05	0.00596	96.333	1.39e-05	0.0078	87.667	1.24e-05	0.00701
HIV-2#1	97464	8713551	3040	0.000349	2871	0.000329	0.94441	2131	0.000245	0.70099	740	8.49e-05	0.24342	1109	0.000127	0.3648	390	4.48e-05	0.12829	417	4.79e-05	0.13717	215	2.47e-05	0.07072	156	1.79e-05	0.05132	68	7.8e-06	0.02237	87	9.98e-06	0.02862	35	4.02e-06	0.01151	94	1.08e-05	0.03092	86	9.87e-06	0.02829	142	1.63e-05	0.04671	72	8.26e-06	0.02368
HIV-2 #2	69339	6229278	1997	0.000321	1891	0.000304	0.94692	1404	0.000225	0.70305	487	7.82e-05	0.24387	708	0.000114	0.35453	244	3.92e-05	0.12218	280	4.49e-05	0.14021	172	2.76e-05	0.08613	117	1.88e-05	0.05859	41	6.58e-06	0.02053	64	1.03e-05	0.03205	26	4.17e-06	0.01302	75	1.2e-05	0.03756	56	8.99e-06	0.02804	60	9.63e-06	0.03005	48	7.71e-06	0.02404
HIV-2 #3	81704	7183457	2272	0.000316	2138	0.000298	0.94102	1555	0.000216	0.68442	583	8.12e-05	0.2566	706	9.83e-05	0.31074	331	4.61e-05	0.14569	340	4.73e-05	0.14965	178	2.48e-05	0.07835	123	1.71e-05	0.05414	59	8.21e-06	0.02597	62	8.63e-06	0.02729	24	3.34e-06	0.01056	82	1.14e-05	0.03609	75	1.04e-05	0.03301	102	1.42e-05	0.04489	56	7.8e-06	0.02465
HIV-2 Total	248507	22126286	7309	0.00033	6900	0.000312	0.94404	5090	0.00023	0.6964	1810	8.18e-05	0.24764	2523	0.000114	0.34519	965	4.36e-05	0.13203	1037	4.69e-05	0.14188	565	2.55e-05	0.0773	396	1.79e-05	0.05418	168	7.59e-06	0.02299	213	9.63e-06	0.02914	85	3.84e-06	0.01163	251	1.13e-05	0.03434	217	9.81e-06	0.02969	304	1.37e-05	0.04159	176	7.95e-06	0.02408
HIV-2 Average	82835.7	7.37543e+06	2436.33	0.000329	2300	0.00031	0.94412	1696.67	0.000229	0.69615	603.333	8.14e-05	0.24796	841	0.000113	0.34336	321.667	4.33e-05	0.13205	345.667	4.67e-05	0.14234	188.333	2.57e-05	0.0784	132	1.79e-05	0.05468	56	7.53e-06	0.02296	71	9.63e-06	0.02932	28.333	3.84e-06	0.0117	83.667	1.14e-05	0.03486	72.333	9.77e-06	0.02978	101.333	1.34e-05	0.04055	58.667	7.92e-06	0.02412
HIV-1 Plasmid Control #1	87199	8644918	1939	0.000224	1841	0.000213	0.94946	1029	0.000119	0.53069	812	9.39e-05	0.41877	308	3.56e-05	0.15884	261	3.02e-05	0.13461	316	3.66e-05	0.16297	144	1.67e-05	0.07427	325	3.76e-05	0.16761	40	4.63e-06	0.02063	181	2.09e-05	0.09335	13	1.5e-06	0.0067	66	7.63e-06	0.03404	84	9.72e-06	0.04332	66	7.63e-06	0.03404	37	4.28e-06	0.01908
HIV-1 Plasmid Control #2	90027	8948588	2109	0.000236	1995	0.000223	0.94595	1090	0.000122	0.51683	905	0.000101	0.42911	296	3.31e-05	0.14035	303	3.39e-05	0.14367	329	3.68e-05	0.156	162	1.81e-05	0.07681	302	3.37e-05	0.1432	30	3.35e-06	0.01422	196	2.19e-05	0.09294	18	2.01e-06	0.00853	82	9.16e-06	0.03888	79	8.83e-06	0.03746	123	1.37e-05	0.05832	75	8.38e-06	0.03556
HIV-1 Plasmid Control #3	80729	8012883	1748	0.000218	1634	0.000204	0.93478	864	0.000108	0.49428	770	9.61e-05	0.4405	237	2.96e-05	0.13558	249	3.11e-05	0.14245	252	3.14e-05	0.14416	126	1.57e-05	0.07208	279	3.48e-05	0.15961	33	4.12e-06	0.01888	187	2.33e-05	0.10698	8	9.98e-07	0.00458	64	7.99e-06	0.03661	68	8.49e-06	0.0389	83	1.04e-05	0.04748	48	5.99e-06	0.02746
HIV-1 Plasmid Control Total	257955	25606389	5796	0.000226	5470	0.000214	0.94375	2983	0.000116	0.51467	2487	9.71e-05	0.42909	841	3.28e-05	0.1451	813	3.17e-05	0.14027	897	3.5e-05	0.15476	432	1.69e-05	0.07453	906	3.54e-05	0.15631	103	4.02e-06	0.01777	564	2.2e-05	0.09731	39	1.52e-06	0.00673	212	8.28e-06	0.03658	231	9.02e-06	0.03986	272	1.06e-05	0.04693	160	6.25e-06	0.02761
HIV-1 Plasmid Control Average	85985	8535463	1932	0.000226	1823.33	0.000213	0.9434	994.333	0.000116	0.51393	829	9.71e-05	0.42946	280.333	3.28e-05	0.14493	271	3.17e-05	0.14024	299	3.49e-05	0.15438	144	1.68e-05	0.07439	302	3.54e-05	0.15681	34.333	4.03e-06	0.01791	188	2.21e-05	0.09775	13	1.5e-06	0.00661	70.667	8.26e-06	0.03651	77	9.01e-06	0.03989	90.667	1.06e-05	0.04661	53.333	6.22e-06	0.02737
HIV-2 Plasmid Control #1	76190	7611327	1858	0.000244	1765	0.000232	0.94995	893	0.000117	0.48062	872	0.000115	0.46932	273	3.59e-05	0.14693	260	3.42e-05	0.13994	230	3.02e-05	0.12379	130	1.71e-05	0.06997	363	4.77e-05	0.19537	34	4.47e-06	0.0183	211	2.77e-05	0.11356	16	2.1e-06	0.00861	62	8.15e-06	0.03337	62	8.15e-06	0.03337	70	9.2e-06	0.03767	54	7.09e-06	0.02906
HIV-2 Plasmid Control #2	71546	7136655	1585	0.000222	1501	0.00021	0.947	745	0.000104	0.47003	756	0.000106	0.47697	185	2.59e-05	0.11672	203	2.84e-05	0.12808	255	3.57e-05	0.16088	102	1.43e-05	0.06435	307	4.3e-05	0.19369	14	1.96e-06	0.00883	201	2.82e-05	0.12681	8	1.12e-06	0.00505	67	9.39e-06	0.04227	58	8.13e-06	0.03659	65	9.11e-06	0.04101	36	5.04e-06	0.02271
HIV-2 Plasmid Control #3	69671	6929253	1492	0.000215	1402	0.000202	0.93968	674	9.73e-05	0.45174	728	0.000105	0.48794	190	2.74e-05	0.12735	199	2.87e-05	0.13338	188	2.71e-05	0.12601	97	1.4e-05	0.06501	302	4.36e-05	0.20241	23	3.32e-06	0.01542	183	2.64e-05	0.12265	7	1.01e-06	0.00469	40	5.77e-06	0.02681	46	6.64e-06	0.03083	81	1.17e-05	0.05429	46	6.64e-06	0.03083
HIV-2 Plasmid Control Total	217407	21677235	4935	0.000228	4668	0.000215	0.9459	2312	0.000107	0.46849	2356	0.000109	0.47741	648	2.99e-05	0.13131	662	3.05e-05	0.13414	673	3.1e-05	0.13637	329	1.52e-05	0.06667	972	4.48e-05	0.19696	71	3.28e-06	0.01439	595	2.74e-05	0.12057	31	1.43e-06	0.00628	169	7.8e-06	0.03425	166	7.66e-06	0.03364	216	9.96e-06	0.04377	136	6.27e-06	0.02756
HIV-2 Plasmid Control Average	72469	7225745	1645	0.000227	1556	0.000215	0.94554	770.667	0.000106	0.46747	785.333	0.000109	0.47808	216	2.97e-05	0.13033	220.667	3.04e-05	0.1338	224.333	3.1e-05	0.13689	109.667	1.51e-05	0.06644	324	4.48e-05	0.19716	23.667	3.25e-06	0.01418	198.333	2.74e-05	0.12101	10.333	1.41e-06	0.00612	56.333	7.77e-06	0.03415	55.333	7.64e-06	0.0336	72	1e-05	0.04432	45.333	6.26e-06	0.02754
[truncated: 6 more columns]

## Sheet: EGFP-2
Sample	Total Final Read Pairs	Total Reference Bases	Total Mutations		Substitutions			Transitions			Transversions			G-to-A			A-to-G			C-to-T			T-to-C			C-to-A			A-to-C			G-to-T			T-to-G			G-to-C			C-to-G			A-to-T			T-to-A
			Count	Frequency	Count	Frequency	Percent	Count	Frequency	Percent	Count	Frequency	Percent	Count	Frequency	Percent	Count	Frequency	Percent	Count	Frequency	Percent	Count	Frequency	Percent	Count	Frequency	Percent	Count	Frequency	Percent	Count	Frequency	Percent	Count	Frequency	Percent	Count	Frequency	Percent	Count	Frequency	Percent	Count	Frequency	Percent	Count	Frequency	Percent
HIV-1 #1	68630	7817374	2835	0.000363	2749	0.000352	0.96966	2245	0.000287	0.79189	504	6.45e-05	0.17778	1379	0.000176	0.48642	221	2.83e-05	0.07795	522	6.68e-05	0.18413	123	1.57e-05	0.04339	123	1.57e-05	0.04339	20	2.56e-06	0.00705	60	7.68e-06	0.02116	9	1.15e-06	0.00317	72	9.21e-06	0.0254	108	1.38e-05	0.0381	60	7.68e-06	0.02116	52	6.65e-06	0.01834
HIV-1 #2	63978	7276570	2523	0.000347	2449	0.000337	0.97067	1979	0.000272	0.78438	470	6.46e-05	0.18629	1207	0.000166	0.4784	222	3.05e-05	0.08799	421	5.79e-05	0.16686	129	1.77e-05	0.05113	116	1.59e-05	0.04598	13	1.79e-06	0.00515	63	8.66e-06	0.02497	10	1.37e-06	0.00396	71	9.76e-06	0.02814	91	1.25e-05	0.03607	51	7.01e-06	0.02021	55	7.56e-06	0.0218
HIV-1 #3	74796	8458685	3069	0.000363	2968	0.000351	0.96709	2431	0.000287	0.79211	537	6.35e-05	0.17498	1502	0.000178	0.48941	268	3.17e-05	0.08732	527	6.23e-05	0.17172	134	1.58e-05	0.04366	133	1.57e-05	0.04334	23	2.72e-06	0.00749	44	5.2e-06	0.01434	17	2.01e-06	0.00554	73	8.63e-06	0.02379	115	1.36e-05	0.03747	77	9.1e-06	0.02509	55	6.5e-06	0.01792
HIV-1 Total	207404	23552629	8427	0.000358	8166	0.000347	0.96903	6655	0.000283	0.78972	1511	6.42e-05	0.1793	4088	0.000174	0.48511	711	3.02e-05	0.08437	1470	6.24e-05	0.17444	386	1.64e-05	0.04581	372	1.58e-05	0.04414	56	2.38e-06	0.00665	167	7.09e-06	0.01982	36	1.53e-06	0.00427	216	9.17e-06	0.02563	314	1.33e-05	0.03726	188	7.98e-06	0.02231	162	6.88e-06	0.01922
HIV-1 Average	69134.7	7.85088e+06	2809	0.000357	2722	0.000346	0.96914	2218.33	0.000282	0.78946	503.667	6.42e-05	0.17968	1362.67	0.000173	0.48474	237	3.02e-05	0.08442	490	6.23e-05	0.17424	128.667	1.64e-05	0.04606	124	1.58e-05	0.04423	18.667	2.35e-06	0.00657	55.667	7.18e-06	0.02016	12	1.51e-06	0.00423	72	9.2e-06	0.02577	104.667	1.33e-05	0.03721	62.667	7.93e-06	0.02216	54	6.9e-06	0.01935
HIV-2#1	82282	9367671	2340	0.00025	2224	0.000237	0.95043	1649	0.000176	0.7047	575	6.14e-05	0.24573	485	5.18e-05	0.20726	324	3.46e-05	0.13846	681	7.27e-05	0.29103	159	1.7e-05	0.06795	130	1.39e-05	0.05556	24	2.56e-06	0.01026	57	6.08e-06	0.02436	12	1.28e-06	0.00513	93	9.93e-06	0.03974	140	1.49e-05	0.05983	78	8.33e-06	0.03333	41	4.38e-06	0.01752
HIV-2 #2	60142	6801335	1606	0.000236	1507	0.000222	0.93836	1147	0.000169	0.7142	360	5.29e-05	0.22416	359	5.28e-05	0.22354	199	2.93e-05	0.12391	484	7.12e-05	0.30137	105	1.54e-05	0.06538	77	1.13e-05	0.04795	9	1.32e-06	0.0056	53	7.79e-06	0.033	8	1.18e-06	0.00498	59	8.67e-06	0.03674	71	1.04e-05	0.04421	53	7.79e-06	0.033	30	4.41e-06	0.01868
HIV-2 #3	60079	6848105	1740	0.000254	1645	0.00024	0.9454	1196	0.000175	0.68736	449	6.56e-05	0.25805	348	5.08e-05	0.2	217	3.17e-05	0.12471	515	7.52e-05	0.29598	116	1.69e-05	0.06667	93	1.36e-05	0.05345	31	4.53e-06	0.01782	51	7.45e-06	0.02931	12	1.75e-06	0.0069	71	1.04e-05	0.0408	107	1.56e-05	0.06149	53	7.74e-06	0.03046	31	4.53e-06	0.01782
HIV-2 Total	202503	23017111	5686	0.000247	5376	0.000234	0.94548	3992	0.000173	0.70208	1384	6.01e-05	0.2434	1192	5.18e-05	0.20964	740	3.21e-05	0.13014	1680	7.3e-05	0.29546	380	1.65e-05	0.06683	300	1.3e-05	0.05276	64	2.78e-06	0.01126	161	6.99e-06	0.02832	32	1.39e-06	0.00563	223	9.69e-06	0.03922	318	1.38e-05	0.05593	184	7.99e-06	0.03236	102	4.43e-06	0.01794
HIV-2 Average	67501	7.67237e+06	1895.33	0.000247	1792	0.000233	0.94473	1330.67	0.000173	0.70208	461.333	6e-05	0.24264	397.333	5.18e-05	0.21027	246.667	3.18e-05	0.12903	560	7.3e-05	0.29612	126.667	1.65e-05	0.06667	100	1.29e-05	0.05232	21.333	2.8e-06	0.01123	53.667	7.11e-06	0.02889	10.667	1.4e-06	0.00567	74.333	9.66e-06	0.0391	106	1.37e-05	0.05518	61.333	7.95e-06	0.03226	34	4.44e-06	0.01801
HIV-1 Plasmid Control #1	90673	10310017	2417	0.000234	2335	0.000226	0.96607	1270	0.000123	0.52544	1065	0.000103	0.44063	297	2.88e-05	0.12288	274	2.66e-05	0.11336	535	5.19e-05	0.22135	164	1.59e-05	0.06785	479	4.65e-05	0.19818	8	7.76e-07	0.00331	253	2.45e-05	0.10468	3	2.91e-07	0.00124	81	7.86e-06	0.03351	143	1.39e-05	0.05916	63	6.11e-06	0.02607	35	3.39e-06	0.01448
HIV-1 Plasmid Control #2	90170	10263658	2642	0.000257	2555	0.000249	0.96707	1331	0.00013	0.50379	1224	0.000119	0.46329	338	3.29e-05	0.12793	272	2.65e-05	0.10295	570	5.55e-05	0.21575	151	1.47e-05	0.05715	545	5.31e-05	0.20628	13	1.27e-06	0.00492	316	3.08e-05	0.11961	6	5.85e-07	0.00227	91	8.87e-06	0.03444	119	1.16e-05	0.04504	93	9.06e-06	0.0352	41	3.99e-06	0.01552
HIV-1 Plasmid Control #3	77501	8820387	2160	0.000245	2092	0.000237	0.96852	1120	0.000127	0.51852	972	0.00011	0.45	318	3.61e-05	0.14722	236	2.68e-05	0.10926	459	5.2e-05	0.2125	107	1.21e-05	0.04954	413	4.68e-05	0.1912	6	6.8e-07	0.00278	258	2.93e-05	0.11944	5	5.67e-07	0.00231	60	6.8e-06	0.02778	124	1.41e-05	0.05741	66	7.48e-06	0.03056	40	4.53e-06	0.01852
HIV-1 Plasmid Control Total	258344	29394062	7219	0.000246	6982	0.000238	0.96717	3721	0.000127	0.51545	3261	0.000111	0.45172	953	3.24e-05	0.13201	782	2.66e-05	0.10833	1564	5.32e-05	0.21665	422	1.44e-05	0.05846	1437	4.89e-05	0.19906	27	9.19e-07	0.00374	827	2.81e-05	0.11456	14	4.76e-07	0.00194	232	7.89e-06	0.03214	386	1.31e-05	0.05347	222	7.55e-06	0.03075	116	3.95e-06	0.01607
HIV-1 Plasmid Control Average	86114.7	9.79802e+06	2406.33	0.000246	2327.33	0.000238	0.96722	1240.33	0.000127	0.51592	1087	0.000111	0.4513	317.667	3.26e-05	0.13268	260.667	2.66e-05	0.10853	521.333	5.32e-05	0.21653	140.667	1.42e-05	0.05818	479	4.88e-05	0.19856	9	9.08e-07	0.00367	275.667	2.82e-05	0.11458	4.667	4.81e-07	0.00194	77.333	7.84e-06	0.03191	128.667	1.32e-05	0.05387	74	7.55e-06	0.03061	38.667	3.97e-06	0.01617
HIV-2 Plasmid Control #1	89573	10210063	2319	0.000227	2212	0.000217	0.95386	1305	0.000128	0.56274	907	8.88e-05	0.39112	358	3.51e-05	0.15438	254	2.49e-05	0.10953	556	5.45e-05	0.23976	137	1.34e-05	0.05908	363	3.56e-05	0.15653	16	1.57e-06	0.0069	230	2.25e-05	0.09918	4	3.92e-07	0.00172	71	6.95e-06	0.03062	117	1.15e-05	0.05045	68	6.66e-06	0.02932	38	3.72e-06	0.01639
HIV-2 Plasmid Control #2	71325	8138185	1646	0.000202	1570	0.000193	0.95383	991	0.000122	0.60207	579	7.11e-05	0.35176	261	3.21e-05	0.15857	213	2.62e-05	0.1294	418	5.14e-05	0.25395	99	1.22e-05	0.06015	206	2.53e-05	0.12515	12	1.47e-06	0.00729	154	1.89e-05	0.09356	5	6.14e-07	0.00304	56	6.88e-06	0.03402	87	1.07e-05	0.05286	37	4.55e-06	0.02248	22	2.7e-06	0.01337
HIV-2 Plasmid Control #3	68658	7830154	1639	0.000209	1585	0.000202	0.96705	981	0.000125	0.59854	604	7.71e-05	0.36852	270	3.45e-05	0.16473	196	2.5e-05	0.11959	402	5.13e-05	0.24527	113	1.44e-05	0.06894	231	2.95e-05	0.14094	9	1.15e-06	0.00549	135	1.72e-05	0.08237	2	2.55e-07	0.00122	46	5.87e-06	0.02807	103	1.32e-05	0.06284	49	6.26e-06	0.0299	29	3.7e-06	0.01769
HIV-2 Plasmid Control Total	229556	26178402	5604	0.000214	5367	0.000205	0.95771	3277	0.000125	0.58476	2090	7.98e-05	0.37295	889	3.4e-05	0.15864	663	2.53e-05	0.11831	1376	5.26e-05	0.24554	349	1.33e-05	0.06228	800	3.06e-05	0.14276	37	1.41e-06	0.0066	519	1.98e-05	0.09261	11	4.2e-07	0.00196	173	6.61e-06	0.03087	307	1.17e-05	0.05478	154	5.88e-06	0.02748	89	3.4e-06	0.01588
HIV-2 Plasmid Control Average	76518.7	8726134	1868	0.000213	1789	0.000204	0.95825	1092.33	0.000125	0.58778	696.667	7.9e-05	0.37047	296.333	3.39e-05	0.15923	221	2.54e-05	0.11951	458.667	5.24e-05	0.24633	116.333	1.33e-05	0.06272	266.667	3.01e-05	0.14087	12.333	1.4e-06	0.00656	173	1.96e-05	0.0917	3.667	4.21e-07	0.00199	57.667	6.57e-06	0.0309	102.333	1.18e-05	0.05538	51.333	5.82e-06	0.02723	29.667	3.38e-06	0.01582
[truncated: 6 more columns]
