# Supplementary material for: HIV-1 and HIV-2 exhibit similar mutation frequencies and spectra in the absence of G-to-A hypermutation
Source: Retrovirology. 2015 Jul 10;12:60. doi: 10.1186/s12977-015-0180-6 (PMC4496919; doi:10.1186/s12977-015-0180-6)
Supplement: Additional file 5: — Table S3. Determination of intra-sample recombination frequencies from PCR. The frequency of intra-sample recombination resulting from PCR was determined using a set of genetic markers that were incorporated into the HIV-1 and HIV-2 plasmid controls. [file 12977_2015_180_MOESM5_ESM.xlsx]

## Sheet: Table S3
Table S3. Determination of intra-sample recombination frequencies from PCR.a
Sample	Read Pairs Spanning Both Markers	Read Pairs Passing Quality Filters at Both Markersb	Neither Marker		First Marker Only		Second Marker Only		First or Second Marker Onlyc		Both Markers		% Maximum Observable Recombinationd
HIV-1 Plasmid Control #1	86237	83472	48467	0.58064	853	0.01022	905	0.01084	1758	0.02106	33051	0.39595	0.0259053
HIV-1 Plasmid Control #2	88678	85876	49707	0.57882	968	0.01127	1063	0.01238	2031	0.02365	33952	0.39536	0.0290409
HIV-1 Plasmid Control #3	79873	77344	45390	0.58686	757	0.00979	882	0.0114	1639	0.02119	30128	0.38953	0.0264792
HIV-1 Plasmid Control Total	254788	246692	143564	0.58196	2578	0.01045	2850	0.01155	5428	0.022	97131	0.39373	0.0271786
HIV-2 Plasmid Control #1	74786	72659	39032	0.53719	651	0.00896	612	0.00842	1263	0.01738	32191	0.44304	0.0192372
HIV-2 Plasmid Control #2	70288	68278	36222	0.53051	586	0.00858	654	0.00958	1240	0.01816	30685	0.44941	0.0198041
HIV-2 Plasmid Control #3	68735	66564	35018	0.52608	674	0.01013	680	0.01022	1354	0.02034	30039	0.45128	0.022039
HIV-2 Plasmid Control Total	213809	207501	110272	0.53143	1911	0.00921	1946	0.00938	3857	0.01859	92915	0.44778	0.0203358
a. PCR-mediated recombination in the EGFP-1 amplicon was measured using a 1:1 mixture of wildtype and double marker plasmids. Genetic markers were positioned ~50 bp apart and consisted of neighboring double mutations to facilitate distinction from PCR and sequencing errors. Read pairs containing only one marker were classified as recombinants, whereas read pairs containing neither marker or both …
b. Read pairs containing bases at both genetic markers (whether wild-type or mutant) that passed the quality filters described in Methods.
c. The percentage of read pairs containing only one marker set corresponds to the recombination frequency (number of recombinants/total read pairs).
d. Similar to the recombination frequency (footnote c.), but retrospectively taking into account the imperfect weighting of wild-type vs marker plasmids.
