# Supplementary material for: HIV-1 and HIV-2 exhibit similar mutation frequencies and spectra in the absence of G-to-A hypermutation
Source: Retrovirology. 2015 Jul 10;12:60. doi: 10.1186/s12977-015-0180-6 (PMC4496919; doi:10.1186/s12977-015-0180-6)
Supplement: Additional file 6: — Dataset S2. HIV-1 and HIV-2 hypermutant frequencies determined by Illumina sequencing. For each sample, this dataset lists the numbers of total read pairs, hypermutant read pairs, and hypermutation frequencies for all four possible types of transition hypermutants (G-to-A, A-to-G, C-to-T, T-to-C). Hypermutants were defined as read pairs (~ 120 bp in length) containing two or more of the same type of mutation. The data is shown both grouped across all amplicons and separated by amplicon (as different tabs within the spreadsheet). [file 12977_2015_180_MOESM6_ESM.xlsx]

## Sheet: All Amplicons
Dataset S2. HIV-1 and HIV-2 hypermutant frequencies determined by Illumina sequencing.a
Sampleb	Total Final Read Pairsc	G-to-A Hypermutants		A-to-G Hypermutants		C-to-T Hypermutants		T-to-C Hypermutants
		Count	Frequency	Count	Frequency	Count	Frequency	Count	Frequency
HIV-1 #1	399258	3290	0.00824	42	0.000105	32	8.01e-05	7	1.75e-05
HIV-1 #2	405114	2959	0.0073	36	8.89e-05	19	4.69e-05	6	1.48e-05
HIV-1 #3	400343	3207	0.00801	43	0.000107	38	9.49e-05	6	1.5e-05
HIV-1 Total	1204715	9456	0.00785	121	0.0001	89	7.39e-05	19	1.58e-05
HIV-1 Average	401572	3152	0.00785	40.333	0.0001	29.667	7.4e-05	6.333	1.58e-05
HIV-2#1	434738	135	0.000311	17	3.91e-05	23	5.29e-05	5	1.15e-05
HIV-2 #2	345479	95	0.000275	15	4.34e-05	10	2.89e-05	3	8.68e-06
HIV-2 #3	353529	86	0.000243	18	5.09e-05	16	4.53e-05	6	1.7e-05
HIV-2 Total	1133746	316	0.000279	50	4.41e-05	49	4.32e-05	14	1.23e-05
HIV-2 Average	377915	105.333	0.000276	16.667	4.45e-05	16.333	4.24e-05	4.667	1.24e-05
HIV-1 Plasmid Control #1	445092	2	4.49e-06	8	1.8e-05	7	1.57e-05	4	8.99e-06
HIV-1 Plasmid Control #2	461316	6	1.3e-05	11	2.38e-05	4	8.67e-06	5	1.08e-05
HIV-1 Plasmid Control #3	418788	2	4.78e-06	5	1.19e-05	3	7.16e-06	2	4.78e-06
HIV-1 Plasmid Control Total	1325196	10	7.55e-06	24	1.81e-05	14	1.06e-05	11	8.3e-06
HIV-1 Plasmid Control Average	441732	3.333	7.43e-06	8	1.79e-05	4.667	1.05e-05	3.667	8.2e-06
HIV-2 Plasmid Control #1	414602	5	1.21e-05	5	1.21e-05	9	2.17e-05	3	7.24e-06
HIV-2 Plasmid Control #2	342019	6	1.75e-05	2	5.85e-06	4	1.17e-05	2	5.85e-06
HIV-2 Plasmid Control #3	318653	6	1.88e-05	3	9.41e-06	3	9.41e-06	1	3.14e-06
HIV-2 Plasmid Control Total	1075274	17	1.58e-05	10	9.3e-06	16	1.49e-05	6	5.58e-06
HIV-2 Plasmid Control Average	358425	5.667	1.61e-05	3.333	9.11e-06	5.333	1.43e-05	2	5.41e-06
a. Hypermutant counts and frequencies (i.e. number of hypermutant read pairs/all read pairs) are listed for the four possible types of transition hypermutants. For this analysis, hypermutants were defined as individual read pairs harboring two or more of the indicated type of mutation.
b. The data are shown separated by experimental replicate (#1-3), as well as compiled (i.e. total) or averaged across replicates. All data graphed within the manuscript represent the average data ± sd.
c. The number of read pairs after all bioinformatic processing steps (i.e. containing perfect barcodes, mapping properly, and passing all filters; see Methods for details).

## Sheet: Gag
Sample	Total Final Read Pairs	G-to-A Hypermutants		A-to-G Hypermutants		C-to-T Hypermutants		T-to-C Hypermutants
		Count	Frequency	Count	Frequency	Count	Frequency	Count	Frequency
HIV-1 #1	64198	43	0.00067	5	7.79e-05	8	0.000125	1	1.56e-05
HIV-1 #2	81439	70	0.00086	3	3.68e-05	2	2.46e-05	1	1.23e-05
HIV-1 #3	70342	53	0.000753	1	1.42e-05	8	0.000114	2	2.84e-05
HIV-1 Total	215979	166	0.000769	9	4.17e-05	18	8.33e-05	4	1.85e-05
HIV-1 Average	71993	55.333	0.000761	3	4.3e-05	6	8.76e-05	1.333	1.88e-05
HIV-2#1	82487	7	8.49e-05	2	2.42e-05	5	6.06e-05	3	3.64e-05
HIV-2 #2	62419	3	4.81e-05	2	3.2e-05	3	4.81e-05	1	1.6e-05
HIV-2 #3	75173	8	0.000106	2	2.66e-05	4	5.32e-05	1	1.33e-05
HIV-2 Total	220079	18	8.18e-05	6	2.73e-05	12	5.45e-05	5	2.27e-05
HIV-2 Average	73359.7	6	7.98e-05	2	2.76e-05	4	5.4e-05	1.667	2.19e-05
HIV-1 Plasmid Control #1	80227	1	1.25e-05	4	4.99e-05	1	1.25e-05	0	0
HIV-1 Plasmid Control #2	87279	2	2.29e-05	2	2.29e-05	1	1.15e-05	1	1.15e-05
HIV-1 Plasmid Control #3	85177	0	0	3	3.52e-05	0	0	0	0
HIV-1 Plasmid Control Total	252683	3	1.19e-05	9	3.56e-05	2	7.92e-06	1	3.96e-06
HIV-1 Plasmid Control Average	84227.7	1	1.18e-05	3	3.6e-05	0.667	7.97e-06	0.333	3.82e-06
HIV-2 Plasmid Control #1	80774	0	0	3	3.71e-05	2	2.48e-05	1	1.24e-05
HIV-2 Plasmid Control #2	58771	1	1.7e-05	0	0	0	0	0	0
HIV-2 Plasmid Control #3	69124	1	1.45e-05	0	0	1	1.45e-05	0	0
HIV-2 Plasmid Control Total	208669	2	9.58e-06	3	1.44e-05	3	1.44e-05	1	4.79e-06
HIV-2 Plasmid Control Average	69556.3	0.667	1.05e-05	1	1.24e-05	1	1.31e-05	0.333	4.13e-06

## Sheet: Vif
Sample	Total Final Read Pairs	G-to-A Hypermutants		A-to-G Hypermutants		C-to-T Hypermutants		T-to-C Hypermutants
		Count	Frequency	Count	Frequency	Count	Frequency	Count	Frequency
HIV-1 #1	111058	1360	0.0122	29	0.000261	7	6.3e-05	5	4.5e-05
HIV-1 #2	106509	1154	0.0108	17	0.00016	3	2.82e-05	3	2.82e-05
HIV-1 #3	84603	999	0.0118	14	0.000165	2	2.36e-05	2	2.36e-05
HIV-1 Total	302170	3513	0.0116	60	0.000199	12	3.97e-05	10	3.31e-05
HIV-1 Average	100723	1171	0.0116	20	0.000195	4	3.83e-05	3.333	3.23e-05
HIV-2#1	84573	36	0.000426	5	5.91e-05	2	2.36e-05	2	2.36e-05
HIV-2 #2	81187	33	0.000406	7	8.62e-05	1	1.23e-05	2	2.46e-05
HIV-2 #3	60348	28	0.000464	7	0.000116	2	3.31e-05	3	4.97e-05
HIV-2 Total	226108	97	0.000429	19	8.4e-05	5	2.21e-05	7	3.1e-05
HIV-2 Average	75369.3	32.333	0.000432	6.333	8.71e-05	1.667	2.3e-05	2.333	3.27e-05
HIV-1 Plasmid Control #1	103972	0	0	1	9.62e-06	1	9.62e-06	4	3.85e-05
HIV-1 Plasmid Control #2	107970	1	9.26e-06	2	1.85e-05	0	0	1	9.26e-06
HIV-1 Plasmid Control #3	87723	0	0	0	0	0	0	0	0
HIV-1 Plasmid Control Total	299665	1	3.34e-06	3	1e-05	1	3.34e-06	5	1.67e-05
HIV-1 Plasmid Control Average	99888.3	0.333	3.09e-06	1	9.38e-06	0.333	3.21e-06	1.667	1.59e-05
HIV-2 Plasmid Control #1	74973	0	0	0	0	3	4e-05	2	2.67e-05
HIV-2 Plasmid Control #2	70188	1	1.42e-05	0	0	1	1.42e-05	1	1.42e-05
HIV-2 Plasmid Control #3	64958	1	1.54e-05	0	0	1	1.54e-05	1	1.54e-05
HIV-2 Plasmid Control Total	210119	2	9.52e-06	0	0	5	2.38e-05	4	1.9e-05
HIV-2 Plasmid Control Average	70039.7	0.667	9.88e-06	0	0	1.667	2.32e-05	1.333	1.88e-05

## Sheet: HSA
Sample	Total Final Read Pairs	G-to-A Hypermutants		A-to-G Hypermutants		C-to-T Hypermutants		T-to-C Hypermutants
		Count	Frequency	Count	Frequency	Count	Frequency	Count	Frequency
HIV-1 #1	82965	201	0.00242	4	4.82e-05	5	6.03e-05	0	0
HIV-1 #2	85756	153	0.00178	7	8.16e-05	5	5.83e-05	1	1.17e-05
HIV-1 #3	86894	167	0.00192	22	0.000253	12	0.000138	2	2.3e-05
HIV-1 Total	255615	521	0.00204	33	0.000129	22	8.61e-05	3	1.17e-05
HIV-1 Average	85205	173.667	0.00204	11	0.000128	7.333	8.56e-05	1	1.16e-05
HIV-2#1	87932	16	0.000182	4	4.55e-05	7	7.96e-05	0	0
HIV-2 #2	72392	7	9.67e-05	3	4.14e-05	1	1.38e-05	0	0
HIV-2 #3	76225	8	0.000105	7	9.18e-05	4	5.25e-05	1	1.31e-05
HIV-2 Total	236549	31	0.000131	14	5.92e-05	12	5.07e-05	1	4.23e-06
HIV-2 Average	78849.7	10.333	0.000128	4.667	5.96e-05	4	4.86e-05	0.333	4.37e-06
HIV-1 Plasmid Control #1	83021	0	0	0	0	1	1.2e-05	0	0
HIV-1 Plasmid Control #2	85870	1	1.16e-05	0	0	0	0	2	2.33e-05
HIV-1 Plasmid Control #3	87658	1	1.14e-05	0	0	2	2.28e-05	2	2.28e-05
HIV-1 Plasmid Control Total	256549	2	7.8e-06	0	0	3	1.17e-05	4	1.56e-05
HIV-1 Plasmid Control Average	85516.3	0.667	7.68e-06	0	0	1	1.16e-05	1.333	1.54e-05
HIV-2 Plasmid Control #1	93092	1	1.07e-05	1	1.07e-05	1	1.07e-05	0	0
HIV-2 Plasmid Control #2	70189	2	2.85e-05	0	0	1	1.42e-05	1	1.42e-05
HIV-2 Plasmid Control #3	46242	0	0	1	2.16e-05	0	0	0	0
HIV-2 Plasmid Control Total	209523	3	1.43e-05	2	9.55e-06	2	9.55e-06	1	4.77e-06
HIV-2 Plasmid Control Average	69841	1	1.31e-05	0.667	1.08e-05	0.667	8.33e-06	0.333	4.75e-06

## Sheet: EGFP-1
Sample	Total Final Read Pairs	G-to-A Hypermutants		A-to-G Hypermutants		C-to-T Hypermutants		T-to-C Hypermutants
		Count	Frequency	Count	Frequency	Count	Frequency	Count	Frequency
HIV-1 #1	72407	1430	0.0197	3	4.14e-05	7	9.67e-05	1	1.38e-05
HIV-1 #2	67432	1338	0.0198	5	7.41e-05	5	7.41e-05	1	1.48e-05
HIV-1 #3	83708	1710	0.0204	4	4.78e-05	11	0.000131	0	0
HIV-1 Total	223547	4478	0.02	12	5.37e-05	23	0.000103	2	8.95e-06
HIV-1 Average	74515.7	1492.67	0.02	4	5.45e-05	7.667	0.000101	0.667	9.55e-06
HIV-2#1	97464	65	0.000667	3	3.08e-05	4	4.1e-05	0	0
HIV-2 #2	69339	43	0.00062	3	4.33e-05	0	0	0	0
HIV-2 #3	81704	35	0.000428	1	1.22e-05	2	2.45e-05	1	1.22e-05
HIV-2 Total	248507	143	0.000575	7	2.82e-05	6	2.41e-05	1	4.02e-06
HIV-2 Average	82835.7	47.667	0.000572	2.333	2.88e-05	2	2.18e-05	0.333	4.08e-06
HIV-1 Plasmid Control #1	87199	0	0	0	0	2	2.29e-05	0	0
HIV-1 Plasmid Control #2	90027	1	1.11e-05	6	6.66e-05	0	0	1	1.11e-05
HIV-1 Plasmid Control #3	80729	0	0	1	1.24e-05	0	0	0	0
HIV-1 Plasmid Control Total	257955	1	3.88e-06	7	2.71e-05	2	7.75e-06	1	3.88e-06
HIV-1 Plasmid Control Average	85985	0.333	3.7e-06	2.333	2.63e-05	0.667	7.65e-06	0.333	3.7e-06
HIV-2 Plasmid Control #1	76190	3	3.94e-05	0	0	1	1.31e-05	0	0
HIV-2 Plasmid Control #2	71546	1	1.4e-05	0	0	0	0	0	0
HIV-2 Plasmid Control #3	69671	0	0	1	1.44e-05	0	0	0	0
HIV-2 Plasmid Control Total	217407	4	1.84e-05	1	4.6e-06	1	4.6e-06	0	0
HIV-2 Plasmid Control Average	72469	1.333	1.78e-05	0.333	4.78e-06	0.333	4.38e-06	0	0

## Sheet: EGFP-2
Sample	Total Final Read Pairs	G-to-A Hypermutants		A-to-G Hypermutants		C-to-T Hypermutants		T-to-C Hypermutants
		Count	Frequency	Count	Frequency	Count	Frequency	Count	Frequency
HIV-1 #1	68630	256	0.00373	1	1.46e-05	5	7.29e-05	0	0
HIV-1 #2	63978	244	0.00381	4	6.25e-05	4	6.25e-05	0	0
HIV-1 #3	74796	278	0.00372	2	2.67e-05	5	6.68e-05	0	0
HIV-1 Total	207404	778	0.00375	7	3.38e-05	14	6.75e-05	0	0
HIV-1 Average	69134.7	259.333	0.00375	2.333	3.46e-05	4.667	6.74e-05	0	0
HIV-2#1	82282	11	0.000134	3	3.65e-05	5	6.08e-05	0	0
HIV-2 #2	60142	9	0.00015	0	0	5	8.31e-05	0	0
HIV-2 #3	60079	7	0.000117	1	1.66e-05	4	6.66e-05	0	0
HIV-2 Total	202503	27	0.000133	4	1.98e-05	14	6.91e-05	0	0
HIV-2 Average	67501	9	0.000133	1.333	1.77e-05	4.667	7.02e-05	0	0
HIV-1 Plasmid Control #1	90673	1	1.1e-05	3	3.31e-05	2	2.21e-05	0	0
HIV-1 Plasmid Control #2	90170	1	1.11e-05	1	1.11e-05	3	3.33e-05	0	0
HIV-1 Plasmid Control #3	77501	1	1.29e-05	1	1.29e-05	1	1.29e-05	0	0
HIV-1 Plasmid Control Total	258344	3	1.16e-05	5	1.94e-05	6	2.32e-05	0	0
HIV-1 Plasmid Control Average	86114.7	1	1.17e-05	1.667	1.9e-05	2	2.27e-05	0	0
HIV-2 Plasmid Control #1	89573	1	1.12e-05	1	1.12e-05	2	2.23e-05	0	0
HIV-2 Plasmid Control #2	71325	1	1.4e-05	2	2.8e-05	2	2.8e-05	0	0
HIV-2 Plasmid Control #3	68658	4	5.83e-05	1	1.46e-05	1	1.46e-05	0	0
HIV-2 Plasmid Control Total	229556	6	2.61e-05	4	1.74e-05	5	2.18e-05	0	0
HIV-2 Plasmid Control Average	76518.7	2	2.78e-05	1.333	1.79e-05	1.667	2.16e-05	0	0
