# Supplementary material for: HIV-1 and HIV-2 exhibit similar mutation frequencies and spectra in the absence of G-to-A hypermutation
Source: Retrovirology. 2015 Jul 10;12:60. doi: 10.1186/s12977-015-0180-6 (PMC4496919; doi:10.1186/s12977-015-0180-6)
Supplement: Additional file 9: — Table S4. Identification of G-to-A hypermutation hotspots in HIV-1 and HIV-2. G-to-A hypermutation hotspots were identified as statistical upper outliers according to the 1.5 × IQR rule. For each hotspot, the relative ranking, position, dinucleotide context, mutation frequency, and coding effects are indicated. [file 12977_2015_180_MOESM9_ESM.xlsx]

## Sheet: Table S4
Table S4. Identification of G-to-A hypermutation hotspots in HIV-1 and HIV-2.a
HIV-1
Rank	Positionb	Amplicon	Dinucleotide Context	Frequencyc	Mutation Typed	Amino Acid Change
1	339	EGFP-1	GA	0.01758	S	N/A
2	388	EGFP-1	GA	0.01706	N	D130N
3	378	EGFP-1	GA	0.01583	S	N/A
4	427	EGFP-1	GA	0.01436	N	E143K
5	363	EGFP-1	GA	0.01398	S	N/A
6	346	EGFP-1	GA	0.01349	N	E116K
7	373	EGFP-1	GA	0.01274	N	E125K
8	324	EGFP-1	GA	0.01136	S	N/A
9	352	EGFP-1	GA	0.01034	N	D118N
10	337	Vif	GA	0.00935	N	D113N
11	400	Vif	GA	0.00912	N	E134K
12	334	EGFP-1	GA	0.00841	N	E112K
13	426	EGFP-1	GG	0.0065	S	N/A
14	428	Vif	GA	0.00635	N	G143E
15	362	Vif	GA	0.00532	N	R121K
16	414	EGFP-1	GG	0.00525	S	N/A
17	381	EGFP-1	GG	0.00448	S	N/A
18	400	EGFP-1	GA	0.00444	N	D134N
HIV-2
Rank	Position	Amplicon	Dinucleotide Context	Frequency	Mutation Type	Amino Acid Change
1	388	EGFP-1	GA	0.00063	N	D130N
2	339	EGFP-1	GA	0.0006	S	N/A
3	378	EGFP-1	GA	0.00058	S	N/A
4	373	EGFP-1	GA	0.00054	N	E125K
5	363	EGFP-1	GA	0.00053	S	N/A
6	324	EGFP-1	GA	0.00052	S	N/A
7	427	EGFP-1	GA	0.0004	N	E143K
8	346	EGFP-1	GA	0.00038	N	E116K
9	352	EGFP-1	GA	0.00037	N	D118N
10	334	EGFP-1	GA	0.00034	N	E112K
11	400	EGFP-1	GA	0.00032	N	D134N
12	381	EGFP-1	GG	0.00025	S	N/A
13	371	Vif	GA	0.00025	N	R124K
14	368	Vif	GA	0.00024	N	R123K
15	426	EGFP-1	GG	0.00021	S	N/A
16	361	Vif	GA	0.00021	N	E121K
a. G-to-A frequencies at individual deoxyguanosines were determined among all of the G-to-A hypermutant read pairs. Hypermutation hotspots were defined as statistical upper outliers within the frequency distribution using the 1.5 × interquartile range rule.
b. All positions are relative to the start of the indicated gene (egfp or vif). Hotspots shared between HIV-1 & 2 are underlined. Note that the single shared hotspot in Vif occurs at different locations in the HIV-1 Vif and HIV-2 Vif amplicons, but at the same conserved position (as determined by alignment with Clustal W).
c. The frequency (mutations/bp) of G-to-A mutations at the indicated base occurring within G-to-A hypermutant read pairs.
d. N = non-synonymous mutation, S = synonymous mutation
