# Supplementary material for: HIV-1 and HIV-2 exhibit similar mutation frequencies and spectra in the absence of G-to-A hypermutation
Source: Retrovirology. 2015 Jul 10;12:60. doi: 10.1186/s12977-015-0180-6 (PMC4496919; doi:10.1186/s12977-015-0180-6)
Supplement: Additional file 10: — Table S5. Identification and masking of plasmid error hotspots. Plasmid error hotspots (i.e. common sites for background errors due to PCR or sequencing) were identified by examining the distribution of mutation frequencies at every individual position for the HIV-1 and HIV-2 plasmid controls. Plasmid error hotspots were defined as upper outliers within the distribution using the 1.5 × IQR rule. Hotspots identified in both HIV-1 and HIV-2 plasmids were masked from all samples prior to mutational analyses, as they would most likely represent background errors in the biological samples. [file 12977_2015_180_MOESM10_ESM.xlsx]

## Sheet: Gag
Table S5. Identification and masking of plasmid error hotspots.a
	HIV-1 Plasmid Control		HIV-2 Plasmid Control
Relative Rankb	Positionc	Mutation Frequency	Position	Mutation Frequency	Conserved Positiond	Mutation Type
1	49	0.00129	45	0.00055	28	G-to-T
2	50	0.00123	46	0.00047	29	G-to-A
3	50	0.00117	46	0.00048	29	G-to-T
4	8	0.00114	8	0.00049	6	C-to-A
5	16	0.00101	16	0.00079	9	G-to-T
6	67	0.00099	64	0.0007	37	C-to-A
7	94	0.00098	91	0.00092	53	G-to-T
8	28	0.00092	28	0.00067	18	C-to-A
9	47	0.00091	43	0.00042	27	G-to-T
10	35	0.00087	32	0.00051	22	G-to-T
11	95	0.00083	92	0.00061	54	G-to-T
12	27	0.00082	27	0.00094	17	C-to-A
13	76	0.00081	73	0.00049	40	C-to-A
14	91	0.00079	88	0.00052	51	C-to-A
15	8	0.00075	8	0.00036	6	C-to-T
16	60	0.00075	57	0.00102	34	C-to-A
17	36	0.00064	33	0.00045	23	C-to-A
18	75	0.00058	72	0.00065	39	C-to-A
19	2	0.0005	1	0.00041	1	C-to-A
20	51	0.00048	47	0.00042	30	C-to-A
21	7	0.00046	7	0.00043	5	G-to-T
22	79	0.00045	76	0.00101	41	G-to-T
23	26	0.00039	26	0.0004	16	C-to-A
24	108	0.00037	105	0.00037	66	G-to-T
a. Plasmid error hotspots (i.e. common sites for background errors due to PCR or sequencing) were identified by examining the distribution of mutation frequencies at every individual position for the HIV-1 and HIV-2 plasmid controls. Plasmid error hotspots were defined as upper outliers within the distribution using the 1.5 × IQR rule. Hotspots identified in both HIV-1 and HIV-2 plasmid controls …
b. Relative ranking Is based on the frequency of the mutation in the HIV-1 plasmid control.
c. All positions are relative to the start of the indicated amplicon (excluding primer sequences).
d. The HIV-1 and HIV-2 Gag and Vif amplicons are only partially (~60%) homologous in nucleotide sequence. In order to detect shared plasmid error hotspots, alignments of the Gag and Vif sequences were first generated using Clustal W to identify conserved positions. This column indicates the relative conserved position in the alignment, e.g. 28 refers to the 28th conserved position within the alig…

## Sheet: Vif
	HIV-1 Plasmid Control		HIV-2 Plasmid Control
Relative Rank	Position	Mutation Frequency	Position	Mutation Frequency	Conserved Position	Mutation Type
1	87	0.00113	87	0.00047	51	C-to-A
2	58	0.00098	58	0.00077	34	G-to-T
3	93	0.00095	93	0.00095	53	G-to-T
4	76	0.00094	76	0.00076	44	G-to-T
5	61	0.00085	60	0.00083	35	G-to-T
6	36	0.00079	36	0.00077	21	G-to-T
7	79	0.00073	79	0.00055	46	G-to-T
8	73	0.0007	73	0.00139	43	C-to-A
9	50	0.00058	50	0.00061	29	C-to-A
10	57	0.00046	57	0.00068	33	G-to-T

## Sheet: HSA
	HIV-1 Plasmid Control		HIV-2 Plasmid Control
Relative Rank	Position	Mutation Frequency	Position	Mutation Frequency	Conserved Position	Mutation Type
1	86	0.00124	86	0.00072	86	G-to-T
2	79	0.00113	79	0.00084	79	C-to-A
3	31	0.00098	31	0.00082	31	C-to-A
4	51	0.00086	51	0.00062	51	C-to-A
5	48	0.00083	48	0.0007	48	C-to-A
6	85	0.00082	85	0.00055	85	G-to-T
7	8	0.00081	8	0.0007	8	C-to-A
8	72	0.00077	72	0.00044	72	C-to-A
9	110	0.00075	110	0.00053	110	G-to-T
10	4	0.00074	4	0.00048	4	C-to-A
11	89	0.00074	89	0.00075	89	G-to-T
12	3	0.00072	3	0.00041	3	G-to-T
13	111	0.00069	111	0.00053	111	C-to-A
14	101	0.00068	101	0.00053	101	C-to-A
15	40	0.00067	40	0.0006	40	G-to-T
16	21	0.00066	21	0.00053	21	C-to-A
17	24	0.00066	24	0.00067	24	C-to-A
18	78	0.00066	78	0.00037	78	C-to-A
19	91	0.00063	91	0.00061	91	C-to-A
20	94	0.00062	94	0.00055	94	C-to-A
21	84	0.00061	84	0.0006	84	G-to-T
22	57	0.0006	57	0.0004	57	C-to-A
23	76	0.00058	76	0.00055	76	C-to-A
24	83	0.00055	83	0.00041	83	G-to-T
25	96	0.00055	96	0.00044	96	C-to-A
26	105	0.00053	105	0.00055	105	C-to-A
27	103	0.00051	103	0.00039	103	G-to-T
28	71	0.0005	71	0.0004	71	G-to-T
29	106	0.0005	106	0.00041	106	C-to-A
30	91	0.00049	91	0.00038	91	C-to-T
31	54	0.00049	54	0.00041	54	C-to-A
32	93	0.00047	93	0.00044	93	G-to-T
33	100	0.00047	100	0.00053	100	G-to-T
34	101	0.00044	101	0.00036	101	C-to-T
35	32	0.00043	32	0.00043	32	G-to-T
36	90	0.00039	90	0.0004	90	G-to-T
37	31	0.00038	31	0.00041	31	C-to-T
38	38	0.00036	38	0.0004	38	C-to-A
39	93	0.00034	93	0.0004	93	G-to-A

## Sheet: EGFP-1
	HIV-1 Plasmid Control		HIV-2 Plasmid Control
Relative Rank	Position	Mutation Frequency	Position	Mutation Frequency	Conserved Position	Mutation Type
1	80	0.00912	80	0.01307	80	G-to-C
2	69	0.00723	69	0.00203	69	G-to-T
3	26	0.00643	26	0.00223	26	C-to-A
4	53	0.00374	53	0.00113	53	C-to-A
5	33	0.00332	33	0.00091	33	G-to-T
6	54	0.00246	54	0.00097	54	G-to-T
7	49	0.00226	49	0.00196	49	G-to-A
8	68	0.00216	68	0.00085	68	C-to-A
9	41	0.00214	41	0.0009	41	G-to-T
10	59	0.00201	59	0.00071	59	G-to-T
11	84	0.00195	84	0.0007	84	G-to-T
12	98	0.00159	98	0.00126	98	G-to-A
13	48	0.00153	48	0.00089	48	C-to-A
14	20	0.00152	20	0.00051	20	G-to-T
15	44	0.0015	44	0.00066	44	G-to-T
16	108	0.0015	108	0.00092	108	G-to-T
17	9	0.00145	9	0.00153	9	C-to-A
18	74	0.00129	74	0.00049	74	C-to-A
19	64	0.00109	64	0.00097	64	G-to-A
20	93	0.00109	93	0.00093	93	C-to-A
21	39	0.00096	39	0.00106	39	C-to-A
22	97	0.00095	97	0.00064	97	G-to-T
23	81	0.00094	81	0.00049	81	G-to-T
24	27	0.00092	27	0.00036	27	G-to-T
25	29	0.00086	29	0.00084	29	G-to-T
26	15	0.00082	15	0.00066	15	G-to-T
27	107	0.0008	107	0.00065	107	G-to-T
28	63	0.00076	63	0.00056	63	G-to-T
29	62	0.00075	62	0.00083	62	G-to-T
30	95	0.00074	95	0.00069	95	G-to-T
31	96	0.0007	96	0.00069	96	G-to-T
32	17	0.00064	17	0.00068	17	G-to-T
33	40	0.00063	40	0.00051	40	T-to-C
34	92	0.00062	92	0.00037	92	C-to-A
35	1	0.00059	1	0.00054	1	A-to-T
36	80	0.00054	80	0.00047	80	G-to-T
37	28	0.00054	28	0.00048	28	A-to-G
38	49	0.00052	49	0.00055	49	G-to-T
39	4	0.00051	4	0.00045	4	A-to-T
40	14	0.00049	14	0.00036	14	C-to-A
41	99	0.00046	99	0.00051	99	C-to-A
42	4	0.00045	4	0.00046	4	A-to-G
43	11	0.00042	11	0.00039	11	C-to-A
44	32	0.00041	32	0.00054	32	C-to-A
45	77	0.00041	77	0.00048	77	G-to-T
46	75	0.0004	75	0.00036	75	A-to-G
47	32	0.00039	32	0.00036	32	C-to-T
48	90	0.00036	90	0.00053	90	A-to-T
49	98	0.00035	98	0.00054	98	G-to-T
50	18	0.00034	18	0.00038	18	G-to-A

## Sheet: EGFP-2
	HIV-1 Plasmid Control		HIV-2 Plasmid Control
Relative Rank	Position	Mutation Frequency	Position	Mutation Frequency	Conserved Position	Mutation Type
1	101	0.01911	101	0.02275	101	A-to-T
2	102	0.01834	102	0.02165	102	C-to-A
3	115	0.0015	115	0.00183	115	G-to-T
4	23	0.0014	23	0.00103	23	C-to-T
5	83	0.00136	83	0.00186	83	G-to-T
6	117	0.00105	117	0.00102	117	G-to-A
7	28	0.00104	28	0.00081	28	C-to-A
8	44	0.00104	44	0.00054	44	C-to-A
9	108	0.00102	108	0.00086	108	C-to-A
10	54	0.00101	54	0.00055	54	C-to-A
11	35	0.001	35	0.00075	35	C-to-A
12	100	0.00098	100	0.00069	100	C-to-A
13	82	0.00098	82	0.00069	82	C-to-A
14	89	0.00098	89	0.00077	89	C-to-A
15	53	0.00096	53	0.00061	53	C-to-A
16	110	0.00096	110	0.00061	110	G-to-T
17	26	0.00092	26	0.00068	26	C-to-A
18	112	0.00091	112	0.00058	112	C-to-A
19	83	0.0009	83	0.00079	83	G-to-A
20	109	0.00088	109	0.00075	109	C-to-A
21	111	0.00086	111	0.0006	111	C-to-A
22	43	0.00085	43	0.00054	43	G-to-T
23	58	0.00084	58	0.00074	58	C-to-A
24	117	0.00084	117	0.00055	117	G-to-T
25	19	0.00083	19	0.00055	19	C-to-A
26	55	0.00083	55	0.00075	55	C-to-A
27	31	0.00083	31	0.00077	31	C-to-A
28	77	0.00082	77	0.0004	77	C-to-A
29	74	0.00081	74	0.00057	74	C-to-A
30	14	0.0008	14	0.00067	14	G-to-T
31	23	0.0008	23	0.0005	23	C-to-A
32	79	0.00079	79	0.00076	79	G-to-T
33	16	0.00076	16	0.00047	16	C-to-A
34	80	0.00076	80	0.0005	80	C-to-A
35	104	0.00076	104	0.00056	104	C-to-A
36	32	0.00075	32	0.00093	32	G-to-T
37	41	0.00074	41	0.00057	41	C-to-A
38	81	0.00069	81	0.00048	81	C-to-A
39	73	0.00068	73	0.00053	73	G-to-T
40	30	0.00067	30	0.00063	30	C-to-T
41	49	0.00067	49	0.00051	49	C-to-A
42	15	0.00064	15	0.00045	15	G-to-T
43	97	0.00064	97	0.0008	97	G-to-T
44	69	0.00063	69	0.00041	69	C-to-A
45	20	0.00063	20	0.00049	20	G-to-T
46	16	0.00063	16	0.00061	16	C-to-T
47	76	0.00062	76	0.0004	76	G-to-T
48	30	0.00062	30	0.00037	30	C-to-A
49	61	0.00061	61	0.00042	61	C-to-A
50	52	0.00061	52	0.00046	52	C-to-A
51	25	0.00059	25	0.00047	25	G-to-T
52	113	0.00058	113	0.00048	113	C-to-A
53	70	0.00056	70	0.00042	70	C-to-A
54	46	0.00055	46	0.00064	46	G-to-T
55	68	0.00053	68	0.00042	68	C-to-A
56	99	0.00053	99	0.0004	99	G-to-T
57	40	0.00053	40	0.00047	40	C-to-A
58	110	0.00052	110	0.00037	110	G-to-A
59	29	0.00051	29	0.00048	29	G-to-A
60	15	0.00049	15	0.00059	15	G-to-A
61	22	0.00048	22	0.00036	22	G-to-T
62	29	0.00047	29	0.0004	29	G-to-T
63	64	0.00044	64	0.00043	64	C-to-T
64	80	0.00044	80	0.00036	80	C-to-T
65	67	0.00043	67	0.00048	67	C-to-T
66	111	0.0004	111	0.00055	111	C-to-T
67	60	0.00037	60	0.0004	60	G-to-T
68	22	0.00037	22	0.00042	22	G-to-A
69	51	0.00035	51	0.00036	51	Deletion (1bp)
70	7	0.00035	7	0.00037	7	C-to-A
