# Supplementary material for: HIV-1 and HIV-2 exhibit similar mutation frequencies and spectra in the absence of G-to-A hypermutation
Source: Retrovirology. 2015 Jul 10;12:60. doi: 10.1186/s12977-015-0180-6 (PMC4496919; doi:10.1186/s12977-015-0180-6)
Supplement: Additional file 11: — Table S6. HIV-1 and HIV-2 primer and barcode sequences for Illumina sequencing. [file 12977_2015_180_MOESM11_ESM.xlsx]

## Sheet: Table S6
Table S6. HIV-1 & 2 primer and barcode sequences for Illumina sequencing.a
Sample	Amplicon	Forward Primer	Reverse Primer
HIV-1 #1	Gag	NNAAAACAAGCAGCAGCTGACACAGGAA	NNTTCTGGGCTGAAAGCCTTCTCT
	Vif	NNAAAACACCCTGACCTAGCAGACCAACTAA	NNGCTGCTAGTGCCAAGTACTGTAGA
	HSA	NNAAAACTGCTCCTACCCACGCAGATTTA	NNAGAGAGAGCCAGGAGACCA
	EGFP-1	NNAAAACTTCTTCAAGGACGACGGCAACT	NNGGCCATGATATAGACGTTGTGGCT
	EGFP-2	NNAAAACAGGTGAACTTCAAGATCCGCCA	NNATGTGATCGCGCTTCTCGTT
HIV-1 #2	Gag	NNACCTCAAGCAGCAGCTGACACAGGAA	NNTTCTGGGCTGAAAGCCTTCTCT
	Vif	NNACCTCACCCTGACCTAGCAGACCAACTAA	NNGCTGCTAGTGCCAAGTACTGTAGA
	HSA	NNACCTCTGCTCCTACCCACGCAGATTTA	NNAGAGAGAGCCAGGAGACCA
	EGFP-1	NNACCTCTTCTTCAAGGACGACGGCAACT	NNGGCCATGATATAGACGTTGTGGCT
	EGFP-2	NNACCTCAGGTGAACTTCAAGATCCGCCA	NNATGTGATCGCGCTTCTCGTT
HIV-1 #3	Gag	NNACGACAAGCAGCAGCTGACACAGGAA	NNTTCTGGGCTGAAAGCCTTCTCT
	Vif	NNACGACACCCTGACCTAGCAGACCAACTAA	NNGCTGCTAGTGCCAAGTACTGTAGA
	HSA	NNACGACTGCTCCTACCCACGCAGATTTA	NNAGAGAGAGCCAGGAGACCA
	EGFP-1	NNACGACTTCTTCAAGGACGACGGCAACT	NNGGCCATGATATAGACGTTGTGGCT
	EGFP-2	NNACGACAGGTGAACTTCAAGATCCGCCA	NNATGTGATCGCGCTTCTCGTT
HIV-2 #1	Gag	NNAACCTACACAAGTAGACCAACAGCAC	NNTTCTGCCCCGAACTTCTTTTCC
	Vif	NNAACCTCCCCAGACTGTGCAGATGTCCTAA	NNACCACTAAGGCCAGAAATTGAAGT
	HSA	NNAACCTTGCTCCTACCCACGCAGATTTA	NNAGAGAGAGCCAGGAGACCA
	EGFP-1	NNAACCTTTCTTCAAGGACGACGGCAACT	NNGGCCATGATATAGACGTTGTGGCT
	EGFP-2	NNAACCTAGGTGAACTTCAAGATCCGCCA	NNATGTGATCGCGCTTCTCGTT
HIV-2 #2	Gag	NNACTTTACACAAGTAGACCAACAGCAC	NNTTCTGCCCCGAACTTCTTTTCC
	Vif	NNACTTTCCCCAGACTGTGCAGATGTCCTAA	NNACCACTAAGGCCAGAAATTGAAGT
	HSA	NNACTTTTGCTCCTACCCACGCAGATTTA	NNAGAGAGAGCCAGGAGACCA
	EGFP-1	NNACTTTTTCTTCAAGGACGACGGCAACT	NNGGCCATGATATAGACGTTGTGGCT
	EGFP-2	NNACTTTAGGTGAACTTCAAGATCCGCCA	NNATGTGATCGCGCTTCTCGTT
HIV-2 #3	Gag	NNAGAAAACACAAGTAGACCAACAGCAC	NNTTCTGCCCCGAACTTCTTTTCC
	Vif	NNAGAAACCCCAGACTGTGCAGATGTCCTAA	NNACCACTAAGGCCAGAAATTGAAGT
	HSA	NNAGAAATGCTCCTACCCACGCAGATTTA	NNAGAGAGAGCCAGGAGACCA
	EGFP-1	NNAGAAATTCTTCAAGGACGACGGCAACT	NNGGCCATGATATAGACGTTGTGGCT
	EGFP-2	NNAGAAAAGGTGAACTTCAAGATCCGCCA	NNATGTGATCGCGCTTCTCGTT
HIV-1 Plasmid Control #1	Gag	NNAGAGTAAGCAGCAGCTGACACAGGAA	NNTTCTGGGCTGAAAGCCTTCTCT
	Vif	NNAGAGTACCCTGACCTAGCAGACCAACTAA	NNGCTGCTAGTGCCAAGTACTGTAGA
	HSA	NNAGAGTTGCTCCTACCCACGCAGATTTA	NNAGAGAGAGCCAGGAGACCA
	EGFP-1	NNAGAGTTTCTTCAAGGACGACGGCAACT	NNGGCCATGATATAGACGTTGTGGCT
	EGFP-2	NNAGAGTAGGTGAACTTCAAGATCCGCCA	NNATGTGATCGCGCTTCTCGTT
HIV-1 Plasmid Control #2	Gag	NNAGCAGAAGCAGCAGCTGACACAGGAA	NNTTCTGGGCTGAAAGCCTTCTCT
	Vif	NNAGCAGACCCTGACCTAGCAGACCAACTAA	NNGCTGCTAGTGCCAAGTACTGTAGA
	HSA	NNAGCAGTGCTCCTACCCACGCAGATTTA	NNAGAGAGAGCCAGGAGACCA
	EGFP-1	NNAGCAGTTCTTCAAGGACGACGGCAACT	NNGGCCATGATATAGACGTTGTGGCT
	EGFP-2	NNAGCAGAGGTGAACTTCAAGATCCGCCA	NNATGTGATCGCGCTTCTCGTT
HIV-1 Plasmid Control #3	Gag	NNAGCTTAAGCAGCAGCTGACACAGGAA	NNTTCTGGGCTGAAAGCCTTCTCT
	Vif	NNAGCTTACCCTGACCTAGCAGACCAACTAA	NNGCTGCTAGTGCCAAGTACTGTAGA
	HSA	NNAGCTTTGCTCCTACCCACGCAGATTTA	NNAGAGAGAGCCAGGAGACCA
	EGFP-1	NNAGCTTTTCTTCAAGGACGACGGCAACT	NNGGCCATGATATAGACGTTGTGGCT
	EGFP-2	NNAGCTTAGGTGAACTTCAAGATCCGCCA	NNATGTGATCGCGCTTCTCGTT
HIV-2 Plasmid Control #1	Gag	NNAGACGACACAAGTAGACCAACAGCAC	NNTTCTGCCCCGAACTTCTTTTCC
	Vif	NNAGACGCCCCAGACTGTGCAGATGTCCTAA	NNACCACTAAGGCCAGAAATTGAAGT
	HSA	NNAGACGTGCTCCTACCCACGCAGATTTA	NNAGAGAGAGCCAGGAGACCA
	EGFP-1	NNAGACGTTCTTCAAGGACGACGGCAACT	NNGGCCATGATATAGACGTTGTGGCT
	EGFP-2	NNAGACGAGGTGAACTTCAAGATCCGCCA	NNATGTGATCGCGCTTCTCGTT
HIV-2 Plasmid Control #2	Gag	NNAGGATACACAAGTAGACCAACAGCAC	NNTTCTGCCCCGAACTTCTTTTCC
	Vif	NNAGGATCCCCAGACTGTGCAGATGTCCTAA	NNACCACTAAGGCCAGAAATTGAAGT
	HSA	NNAGGATTGCTCCTACCCACGCAGATTTA	NNAGAGAGAGCCAGGAGACCA
	EGFP-1	NNAGGATTTCTTCAAGGACGACGGCAACT	NNGGCCATGATATAGACGTTGTGGCT
	EGFP-2	NNAGGATAGGTGAACTTCAAGATCCGCCA	NNATGTGATCGCGCTTCTCGTT
HIV-2 Plasmid Control #3	Gag	NNAGGGAACACAAGTAGACCAACAGCAC	NNTTCTGCCCCGAACTTCTTTTCC
	Vif	NNAGGGACCCCAGACTGTGCAGATGTCCTAA	NNACCACTAAGGCCAGAAATTGAAGT
	HSA	NNAGGGATGCTCCTACCCACGCAGATTTA	NNAGAGAGAGCCAGGAGACCA
	EGFP-1	NNAGGGATTCTTCAAGGACGACGGCAACT	NNGGCCATGATATAGACGTTGTGGCT
	EGFP-2	NNAGGGAAGGTGAACTTCAAGATCCGCCA	NNATGTGATCGCGCTTCTCGTT
a. All forward primers contained 5-base barcodes (underlined portions) that differed by at least two bases between samples. Reverse primers were not barcoded and thus were the same for all HIV-1 or HIV-2 samples. All primers contained two 5' terminal degenerate bases (NN) to normalize the efficiency of ligation to Illumina adapters. HIV-1 & 2 primers are identical for marker gene amplicons (HSA, …
